# Supplementary material for: Combination of hsa-miR-21-3p/ sTNF-RI/ IL12-p40 /CCL25 serves as a promising panel of diagnostic biomarkers for distinguishing malignant from benign nodules in papillary thyroid cancer
Source: Endocrine. 2026 Apr 27;91(1):146. doi: 10.1007/s12020-026-04612-9 (PMC13121238; doi:10.1007/s12020-026-04612-9)
Supplement: Supplementary file 4 — Supplementary Material 4 [file 12020_2026_4612_MOESM4_ESM.xlsx]

## Sheet: Description
Combination of hsa-miR-21-3p/ sTNF-RI/ IL12-p40 /CCL25 serves as a promising panel of diagnostic biomarkers for distinguishing malignant from benign nodules in papillary thyroid cancer. Abdulmelik Aytatli1,2, Abdulkadir Sahin3, Neslisah Barlak1,2, Betul Gundogdu4, Arzu Tatar3, Omer Faruk KARATAS1,2,*
Supplementary File 3. Detailed analysis of biomarker candidates using the comprehensive R caret package, including sensitivity, specificity, positive predictive value, negative predictive value, and other metrics.
	IL12-p40	CCL25	sTNF-RI	hsa-miR-21-3p	IL12-p40 / CCL25	IL12-p40 / hsa-miR-21-3p	hsa-miR-21-3p / CCL25	hsa-miR-21-3p / sTNF-RI	IL12-p40 / sTNF-RI	sTNF-RI / CCL25	sTNF-RI / CCL25 / hsa-miR-21-3p	sTNF-RI / IL12-p40 / hsa-miR-21-3p	CCL25 / IL12-p40 / hsa-miR-21-3p	CCL25 / IL12-p40 / sTNF-RI	CCL25 / IL12-p40 / sTNF-RI / hsa-miR-21-3p
Area Under The Curve	0.644	0.627	0.733	0.782	0.647	0.8	0.841	0.874	0.704	0.742	0.885	0.875	0.839	0.701	0.911
Accuracy	0.5333	0.525	0.8605	0.7317	0.55	0.75	0.675	0.825	0.825	0.85	0.85	0.8	0.75	0.85	0.825
95% CI	(0.3787, 0.6834)	(0.3613, 0.6849)	(0.7207, 0.947)	(0.5706, 0.8578)	(0.2063, 0.5168)	(0.588, 0.8731)	(0.5087, 0.8143)	(0.6722, 0.9266)	(0.6722, 0.9266)	(0.7016, 0.9429)	(0.7016, 0.9429)	(0.6435, 0.9095)	(0.588, 0.8731)	(0.7016, 0.9429)	(0.6722, 0.9266)
No Information Rate	0.7333	0.7	0.7209	0.7073	0.7	0.7	0.7	0.7	0.7	0.7	0.7	0.7	0.7	0.7	0.7
P-Value [Acc > NIR]	0.9988	0.993745	0.02521	0.44124	1	0.3087	0.703249	0.05528	0.05528	0.02376	0.02376	0.111	0.3087	0.02376	0.05528
Kappa	0.2336	0.1364	0.5905	0.4466	0.0441	0.4048	0.3868	0.6111	0.527	0.5833	0.6591	0.5455	0.4318	0.5833	0.593
Mcnemar's Test P-Value	1.275e-05	0.005905	0.04123	0.07044	9.443e-07	1	0.005546	0.44969	0.13057	0.04123	0.68309	0.7237	0.7518	0.04123	1
Sensitivity	1	0.75	0.5	0.8333	1	0.5833	0.9167	0.8333	0.5	0.5	0.8333	0.75	0.867	0.5	0.75
Specificity	0.3636	0.4286	1	0.6897	0.455	0.8214	0.5714	0.8214	0.9643	1	0.8571	0.8214	0.7857	1	0.929
Pos Pred Value	0.3636	0.36	1	0.5263	0.31579	0.5833	0.4783	0.6667	0.8571	1	0.7143	0.6429	0.5714	1	0.6923
Neg Pred Value	1	0.8	0.8378	0.9091	1	0.8214	0.9412	0.92	0.8182	0.8235	0.9231	0.8846	0.8462	0.8235	0.8889
Prevalence	0.2667	0.3	0.2791	0.2927	0.3	0.3	0.3	0.3	0.3	0.3	0.3	0.3	0.3	0.3	0.3
Detection Rate	0.2667	0.225	0.1395	0.2439	0.3	0.175	0.275	0.25	0.15	0.15	0.25	0.225	0.2	0.15	0.225
Detection Prevalence	0.7333	0.625	0.1395	0.4634	0.95	0.3	0.575	0.375	0.175	0.15	0.35	0.35	0.35	0.15	0.325
Balanced Accuracy	0.6818	0.5893	0.75	0.7615	0.53571	0.7024	0.744	0.8274	0.7321	0.75	0.8452	0.7857	0.7262	0.75	0.8036

## Sheet: Values
	IL12-p40	CCL25	sTNF-RI	hsa-miR-21-3p	IL12-p40 / CCL25	IL12-p40 / hsa-miR-21-3p	hsa-miR-21-3p / CCL25	hsa-miR-21-3p / sTNF-RI	IL12-p40 / sTNF-RI	sTNF-RI / CCL25	sTNF-RI / CCL25 / hsa-miR-21-3p	sTNF-RI / IL12-p40 / hsa-miR-21-3p	CCL25 / IL12-p40 / hsa-miR-21-3p	CCL25 / IL12-p40 / sTNF-RI	CCL25 / IL12-p40 / sTNF-RI / hsa-miR-21-3p
Area Under The Curve	0.644	0.627	0.733	0.782	0.647	0.8	0.841	0.874	0.704	0.742	0.885	0.875	0.839	0.701	0.911
Accuracy	0.5333	0.525	0.8605	0.7317	0.55	0.75	0.675	0.825	0.825	0.85	0.85	0.8	0.75	0.85	0.825
95% CI	(0.3787, 0.6834)	(0.3613, 0.6849)	(0.7207, 0.947)	(0.5706, 0.8578)	(0.2063, 0.5168)	(0.588, 0.8731)	(0.5087, 0.8143)	(0.6722, 0.9266)	(0.6722, 0.9266)	(0.7016, 0.9429)	(0.7016, 0.9429)	(0.6435, 0.9095)	(0.588, 0.8731)	(0.7016, 0.9429)	(0.6722, 0.9266)
No Information Rate	0.7333	0.7	0.7209	0.7073	0.7	0.7	0.7	0.7	0.7	0.7	0.7	0.7	0.7	0.7	0.7
P-Value [Acc > NIR]	0.9988	0.993745	0.02521	0.44124	1	0.3087	0.703249	0.05528	0.05528	0.02376	0.02376	0.111	0.3087	0.02376	0.05528
Kappa	0.2336	0.1364	0.5905	0.4466	0.0441	0.4048	0.3868	0.6111	0.527	0.5833	0.6591	0.5455	0.4318	0.5833	0.593
Mcnemar's Test P-Value	1.275e-05	0.005905	0.04123	0.07044	9.443e-07	1	0.005546	0.44969	0.13057	0.04123	0.68309	0.7237	0.7518	0.04123	1
Sensitivity	1	0.75	0.5	0.8333	1	0.5833	0.9167	0.8333	0.5	0.5	0.8333	0.75	0.867	0.5	0.75
Specificity	0.3636	0.4286	1	0.6897	0.455	0.8214	0.5714	0.8214	0.9643	1	0.8571	0.8214	0.7857	1	0.929
Pos Pred Value	0.3636	0.36	1	0.5263	0.31579	0.5833	0.4783	0.6667	0.8571	1	0.7143	0.6429	0.5714	1	0.6923
Neg Pred Value	1	0.8	0.8378	0.9091	1	0.8214	0.9412	0.92	0.8182	0.8235	0.9231	0.8846	0.8462	0.8235	0.8889
Prevalence	0.2667	0.3	0.2791	0.2927	0.3	0.3	0.3	0.3	0.3	0.3	0.3	0.3	0.3	0.3	0.3
Detection Rate	0.2667	0.225	0.1395	0.2439	0.3	0.175	0.275	0.25	0.15	0.15	0.25	0.225	0.2	0.15	0.225
Detection Prevalence	0.7333	0.625	0.1395	0.4634	0.95	0.3	0.575	0.375	0.175	0.15	0.35	0.35	0.35	0.15	0.325
Balanced Accuracy	0.6818	0.5893	0.75	0.7615	0.53571	0.7024	0.744	0.8274	0.7321	0.75	0.8452	0.7857	0.7262	0.75	0.8036
