# Supplementary material for: Combination of hsa-miR-21-3p/ sTNF-RI/ IL12-p40 /CCL25 serves as a promising panel of diagnostic biomarkers for distinguishing malignant from benign nodules in papillary thyroid cancer
Source: Endocrine. 2026 Apr 27;91(1):146. doi: 10.1007/s12020-026-04612-9 (PMC13121238; doi:10.1007/s12020-026-04612-9)
Supplement: Supplementary file 6 — Supplementary Material 6 [file 12020_2026_4612_MOESM6_ESM.xlsx]

## Sheet: Title
Combination of hsa-miR-21-3p/ sTNF-RI/ IL12-p40 /CCL25 serves as a promising panel of diagnostic biomarkers for distinguishing malignant from benign nodules in papillary thyroid cancer.
Abdulmelik Aytatli1,2, Abdulkadir Sahin3, Neslisah Barlak1,2, Betul Gundogdu4, Arzu Tatar3, Omer Faruk KARATAS1,2,*
1Molecular Biology and Genetics Department, Erzurum Technical University, Erzurum, Turkey
2Molecular Cancer Biology Laboratory, High Technology Application and Research Center, Erzurum Technical University, Erzurum, Turkey
*Correspondence:
Omer Faruk Karatas, Ph.D. Department of Molecular Biology and Genetics, Erzurum Technical University, Omer Nasuhi Bilmen Mah. Havaalani Yolu Cad. No: 53 Yakutiye, Erzurum, Turkey
Tel: +90 444 5 388 - 2390
Fax: +90 442 230 00 39
e-mail: faruk.karatas@erzurum.edu.tr
Supplementary Table S2. Analysis of microarray and RNA-seq datasets and list of DE-miRs

## Sheet: GSE73182 info
Sheet
PTC vs. NRM
19 tumor samples
5 normal samples
Status	Public on Nov 01, 2016
Title	miRNA expression profiling of snap-frozen primary papillary thyroid carcinomas (PTC) and normal thyroids
Organism	Homo sapiens
Experiment type	Non-coding RNA profiling by array
Summary	The purpose of this study was to identify de-regulated miRNAs in human papillary thyroid carcinoma (PTC). To this aim miRNA expression profiles of PTCs and normal thyroid samples were compared. Tissue specimens were selected by an expert pathologist. Details about the histological type of tumor samples are provided.
Overall design	miRNA expression profiles for 19 primary papillary thyroid carcinomas and 5 normal thyroids were generated using Agilent microarray platform.
Contributor(s)	Grazia Borrello M, Romeo P, Minna E, De Cecco L, Dugo M, Pilotti S
Citation(s)	Minna E, Romeo P, Dugo M, De Cecco L et al. miR-451a is underexpressed and targets AKT/mTOR pathway in papillary thyroid carcinoma. Oncotarget 2016 Mar 15;7(11):12731-47. PMID: 26871295
Submission date	Sep 18, 2015
Last update date	Sep 19, 2017
Contact name	Matteo Dugo
E-mail(s)	dugo.matteo@hsr.it
Organization name	IRCCS Ospedale San Raffaele
Department	Department of Medical Oncology
Street address	via Olgettina 60
City	Milan
ZIP/Postal code	20132
Country	Italy

## Sheet: GSE73182 Up and Downregulated
Downregulated miRNAs				Upregulated miRNAs
ID	P.Value	logFC		ID	P.Value	logFC
hsa-miR-451a	0.00037158	-2.37874		hsa-miR-146b-5p	5.772e-05	4.18314
hsa-miR-7-5p	0.00083266	-2.18687		hsa-miR-221-3p	7.55e-06	2.82564
hsa-miR-199b-5p	6.25e-06	-1.91916		hsa-miR-222-3p	7.067e-05	2.21599
hsa-miR-199a-3p	0.00396296	-1.88362		hsa-miR-21-5p	0.00022028	1.40497
hsa-miR-144-3p	0.00755528	-1.42288		hsa-miR-34a-5p	0.00032606	1.24067
hsa-miR-195-5p	0.00369878	-1.2579		hsa-miR-181a-5p	0.00118204	1.23712
hsa-miR-204-5p	0.00776892	-1.22293		hsa-miR-551b-3p	0.00552914	1.23279
hsa-miR-199a-5p	0.0169525	-1.11957		hsa-miR-15a-5p	1.912e-05	1.05813
hsa-miR-100-5p	1.261e-05	-1.06945		hsa-miR-142-5p	0.0368487	1.05232
hsa-miR-126-3p	0.0321364	-0.896345		hsa-miR-221-5p	0.00235481	0.951787
hsa-miR-365a-3p	0.00104914	-0.874481		hsa-miR-141-3p	0.0047596	0.943339
hsa-miR-30c-5p	0.00716032	-0.831893		hsa-miR-181b-5p	0.00085614	0.789308
hsa-miR-99a-5p	0.00176802	-0.812822		hsa-miR-155-5p	0.0157294	0.695278
hsa-miR-497-5p	0.0110975	-0.810827		hsa-miR-34b-5p	0.00764846	0.618537
hsa-let-7g-5p	0.0237739	-0.80715		hsa-miR-21-3p	0.0123589	0.558175
hsa-miR-26b-5p	0.0157493	-0.806543
hsa-miR-218-5p	0.0123191	-0.763062
hsa-let-7f-5p	0.0490845	-0.702421
hsa-miR-214-3p	0.00388934	-0.697839
hsa-let-7a-5p	0.00825113	-0.686116
hsa-miR-4466	0.00483108	-0.667632
hsa-miR-138-5p	0.00493189	-0.626328
hsa-miR-30b-5p	0.0116096	-0.616263
hsa-miR-30a-3p	0.00752162	-0.575647
hsa-miR-10b-5p	0.0363217	-0.566296
hsa-miR-3656	0.0438458	-0.565875
hsa-miR-101-3p	0.0126658	-0.565581
hsa-miR-130a-3p	0.0138416	-0.543443
hsa-miR-1	0.0180594	-0.531063

## Sheet: GSE103996 info
Status	Public on Sep 30, 2020
Title	miRNA and gene expression profiling in human thyroid carcinomas and non-neoplastic thyroids [miRNA]
Organism	Homo sapiens
Experiment type	Non-coding RNA profiling by array
Summary	We performed miRNA and gene expression profiling in a series of 30 thyroid carcinomas and 6 non-neoplastic thyroids.
Overall design	MiRNA and gene expression profiles were established by microarray analysis in a series of 36 snap-frozen tissues using SurePrint G3 Human miRNA 8x60K microarrays (Agilent Technologies) and HumanHT-12 WG-DASL V4.0 R2 expression beadchip (Illumina), respectively. Tissue samples were obtained from Fondazione IRCCS Istituto Nazionale dei Tumori (Milan) and include various thyroid carcinoma histotypes…
Contributor(s)	Borrello MG, Romeo P, Minna E, De Cecco L, Dugo M, Pilotti S
Citation(s)	Minna E, Brich S, Todoerti K, Pilotti S et al. Cancer Associated Fibroblasts and Senescent Thyroid Cells in the Invasive Front of Thyroid Carcinoma. Cancers (Basel) 2020 Jan 1;12(1). PMID: 31906302
Submission date	Sep 19, 2017
Last update date	Jul 25, 2021
Contact name	Matteo Dugo
E-mail(s)	dugo.matteo@hsr.it
Organization name	IRCCS Ospedale San Raffaele
Department	Department of Medical Oncology
Street address	via Olgettina 60
City	Milan
ZIP/Postal code	20132
Country	Italy

## Sheet: GSE103996 Up and Downregulated
Downregulated miRNAs				Upregulated miRNAs
ID	P.Value	logFC		ID	P.Value	logFC
hsa-miR-7-5p	4.66e-05	-3.28465		hsa-miR-146b-5p	3.38e-05	4.70193
hsa-miR-199b-5p	4.38e-05	-2.89925		hsa-miR-222-3p	0.000246	3.33136
hsa-miR-204-5p	0.000604	-2.31121		hsa-miR-221-3p	0.000127	3.29389
hsa-miR-451a	0.000143	-2.29287		hsa-miR-551b-3p	0.00197	2.25174
hsa-miR-199a-3p	0.00204	-2.13251		hsa-miR-221-5p	0.00175	1.58756
hsa-miR-144-3p	0.00296	-1.68528		hsa-miR-21-5p	0.00117	1.3107
hsa-miR-199a-5p	0.00842	-1.60397		hsa-miR-155-5p	0.00366	1.30619
hsa-miR-100-5p	4.88e-07	-1.32494		hsa-miR-142-3p	0.0477	1.2548
hsa-miR-214-3p	0.00118	-1.27414		hsa-miR-142-5p	0.0382	1.16036
hsa-miR-4299	0.0175	-1.25657		hsa-miR-181a-5p	0.00603	1.14804
hsa-miR-138-5p	0.00187	-1.20345		hsa-miR-181b-5p	0.000981	1.10389
hsa-miR-195-5p	0.0255	-1.12645		hsa-miR-15a-5p	3.34e-06	1.06578
hsa-miR-1246	0.0221	-1.1077		hsa-miR-34a-5p	0.0184	1.00082
hsa-miR-152	0.00718	-1.10729		hsa-miR-1274a_v16.0	0.0234	0.981562
hsa-miR-30c-5p	0.000258	-1.10449		hsa-miR-181a-2-3p	0.00838	0.96245
hsa-miR-30a-5p	0.0193	-1.07397		hsa-miR-1274b_v16.0	0.0465	0.79762
hsa-miR-3663-3p	0.00483	-0.945616		hsa-miR-720_v18.0	0.037	0.760329
hsa-miR-1	0.0342	-0.924252		hsa-miR-34b-5p	0.0302	0.734679
hsa-miR-99a-5p	0.00047	-0.893486		hsa-miR-181d	0.00451	0.688213
hsa-miR-218-5p	0.0249	-0.880813		hsa-miR-4291	0.0187	0.680654
hsa-miR-7-2-3p	0.00104	-0.877563		hsa-miR-146b-3p	0.00683	0.655729
hsa-miR-30a-3p	0.00713	-0.858792		hsa-miR-202-3p	0.043	0.627773
hsa-miR-143-3p	0.0229	-0.858448		hsa-miR-182-5p	0.0395	0.525544
hsa-miR-144-5p	0.00169	-0.825387
hsa-miR-4532	0.019	-0.803381
hsa-let-7g-5p	0.0061	-0.79516
hsa-miR-133b	0.0274	-0.794469
hsa-miR-126-3p	0.0267	-0.775987
hsa-miR-192-5p	0.005	-0.771367
hsa-miR-4739	0.0425	-0.761164
hsa-miR-26b-5p	0.00776	-0.753843
hsa-miR-30b-5p	0.00349	-0.69984
hsa-miR-101-3p	0.00282	-0.671076
hsa-miR-718	0.0135	-0.660407
hsa-miR-130a-3p	0.0193	-0.605442
hsa-miR-486-5p	0.00492	-0.588714
hsa-miR-3195	0.0234	-0.530657
hsa-miR-139-5p_v18.0	0.0373	-0.527282
hsa-miR-215	0.019	-0.52092
hsa-miR-1972	0.00226	-0.507529

## Sheet: GSE113629 info
5 Tumor Samples
5 Normal Samples
Thyroid tissue vs. para-tumor normal thyroid tissue
Status	Public on Mar 06, 2019
Title	microRNA expression profiling of papillary thyroid carcinoma (PTC) and matched adjacent normal thyroid tissues
Organism	Homo sapiens
Experiment type	Non-coding RNA profiling by array
Summary	We profiled the microRNA expression of 5 pairs of PTC and normal thyroid tissues. All the tissues were immediately snap-frozen in liquid nitrogen and confirmed as papillary thyroid carcinoma by expert pathologists. Numerous deregulated mature microRNAs were identified comparing PTC tissues versus normal thyroid tissues. Details about the clinical-pathological characteristics of the samples are al…
Overall design	Total RNA was extracted from the ten tissues. We measured the microRNA expression with Agilent Human microRNA Microarray Slides (Release 21.0) probed with 2549 human microRNAs.
Contributor(s)	Li X, Xia F
Citation(s)	Xia F, Wang W, Jiang B, Chen Y et al. DNA methylation-mediated silencing of miR-204 is a potential prognostic marker for papillary thyroid carcinoma. Cancer Manag Res 2019;11:1249-1262. PMID: 30799952
Submission date	Apr 25, 2018
Last update date	Mar 06, 2019
Contact name	Xia Fada
E-mail(s)	xiakewu@sina.com
Organization name	Central South university
Street address	NO. 87, Xiangya Road
City	Changsha, China
ZIP/Postal code	410000
Country	China

## Sheet: GSE113629 Up and Downregulated
Downregulated miRNAs				Upregulated miRNAs
ID	P.Value	logFC		ID	P.Value	logFC
hsa-miR-5703	2.14e-09	-5.69847		hsa-miR-146b-5p	3.39e-10	7.61992
hsa-miR-630	1.85e-07	-5.33885		hsa-miR-551b-3p	1.35e-07	6.34053
hsa-miR-718	2.59e-08	-4.68781		hsa-miR-375	1.54e-05	5.96267
hsa-miR-4646-5p	7.05e-09	-4.15764		hsa-miR-146b-3p	2.02e-10	5.54076
hsa-miR-6794-5p	1.25e-09	-4.11938		hsa-miR-31-3p	1.87e-07	5.3993
hsa-miR-1471	4.49e-08	-4.03813		hsa-miR-221-3p	8.11e-11	5.04876
hsa-miR-4697-5p	3.21e-07	-3.97471		hsa-miR-221-5p	8.59e-10	4.88944
hsa-miR-4667-5p	8.88e-09	-3.92334		hsa-miR-222-3p	4.57e-10	4.79105
hsa-miR-6756-5p	4.55e-06	-3.78958		hsa-miR-31-5p	1.76e-08	4.45459
hsa-miR-483-5p	1.1e-05	-3.74582		hsa-miR-34a-3p	1.82e-06	4.13049
hsa-miR-7152-3p	4.2e-09	-3.73151		hsa-miR-181a-3p	9.62e-05	3.99562
hsa-miR-3141	6.07e-07	-3.68811		hsa-miR-340-3p	9.95e-07	3.91811
hsa-miR-2392	3.39e-08	-3.66313		hsa-miR-181a-2-3p	3.73e-06	3.66278
hsa-miR-6769b-5p	8.83e-06	-3.64837		hsa-miR-182-5p	9.74e-05	3.41221
hsa-miR-6880-5p	3.02e-08	-3.64062		hsa-miR-21-5p	2.89e-06	3.36961
hsa-miR-3934-5p	9.97e-09	-3.63615		hsa-miR-135a-5p	3.47e-05	3.33666
hsa-miR-671-5p	1.05e-06	-3.63006		hsa-miR-34a-5p	1e-06	3.25209
hsa-miR-6819-5p	2.35e-06	-3.60183		hsa-miR-4701-5p	0.000519	3.21258
hsa-miR-6829-5p	4.98e-08	-3.51667		hsa-miR-34b-5p	5.49e-06	2.96466
hsa-miR-6757-5p	5.89e-08	-3.48988		hsa-miR-409-3p	0.000457	2.83771
hsa-miR-6824-5p	6.59e-08	-3.46274		hsa-miR-212-3p	0.00151	2.82634
hsa-miR-6867-5p	8.49e-05	-3.45226		hsa-miR-503-5p	0.000113	2.82405
hsa-miR-6786-5p	2.01e-08	-3.44625		hsa-miR-3065-5p	0.00033	2.67102
hsa-miR-4778-5p	4.86e-06	-3.43805		hsa-miR-32-5p	0.00453	2.61934
hsa-miR-5787	1.16e-06	-3.33062		hsa-miR-141-5p	0.000858	2.58934
hsa-miR-4478	0.000174	-3.31		hsa-miR-483-3p	0.00132	2.58934
hsa-miR-4298	0.000265	-3.30493		hsa-miR-6861-3p	0.00267	2.5377
hsa-miR-144-5p	1.32e-05	-3.28452		hsa-miR-579-3p	0.0246	2.51635
hsa-miR-1273d	3.35e-07	-3.09747		hsa-miR-181b-5p	4.55e-06	2.36646
hsa-miR-7108-5p	9.3e-06	-3.03827		hsa-miR-181a-5p	8.32e-06	2.23624
hsa-miR-6778-5p	0.000153	-2.98402		hsa-miR-450a-5p	0.000762	2.22079
hsa-miR-6076	0.000434	-2.98057		hsa-miR-424-5p	6.58e-05	2.17028
hsa-miR-4417	4.41e-05	-2.9626		hsa-miR-135b-5p	1.24e-05	2.16233
hsa-miR-4534	0.000614	-2.88836		hsa-miR-200a-5p	0.0123	2.09222
hsa-miR-6833-5p	0.000332	-2.84119		hsa-miR-21-3p	0.000766	2.08952
hsa-miR-765	2.55e-05	-2.83459		hsa-miR-132-5p	0.00237	2.02525
hsa-miR-622	0.000798	-2.79453		hsa-miR-34c-5p	0.0107	1.9939
hsa-miR-144-3p	0.0013	-2.77685		hsa-miR-3654	0.00217	1.99209
hsa-miR-6808-5p	0.000376	-2.7656		hsa-miR-4714-3p	0.0114	1.94417
hsa-miR-4743-5p	0.000389	-2.73958		hsa-miR-495-3p	0.00187	1.93453
hsa-miR-4419a	0.000333	-2.73667		hsa-miR-101-5p	0.00183	1.92496
hsa-miR-455-5p	8.27e-05	-2.721		hsa-miR-191-5p	0.00183	1.92496
hsa-miR-1236-5p	0.000375	-2.70591		hsa-miR-205-3p	0.00183	1.92496
hsa-miR-6872-5p	0.000834	-2.66535		hsa-miR-382-5p	0.00183	1.92496
hsa-miR-204-5p	0.0026	-2.63972		hsa-miR-489-3p	0.00183	1.92496
hsa-miR-6753-3p	2.98e-06	-2.63782		hsa-miR-585-3p	0.00183	1.92496
hsa-miR-1285-3p	1.1e-06	-2.63104		hsa-miR-222-5p	0.00374	1.92496
hsa-miR-3917	0.000424	-2.60599		hsa-miR-4652-3p	0.00809	1.92496
hsa-miR-139-5p	0.00145	-2.59348		hsa-miR-6858-3p	0.00809	1.92496
hsa-miR-3911	0.000438	-2.56938		hsa-miR-99b-3p	0.00809	1.92496
hsa-miR-486-5p	9.37e-06	-2.56156		hsa-miR-4734	0.0083	1.92496
hsa-miR-6738-5p	0.000454	-2.55168		hsa-miR-10a-3p	0.011	1.92496
hsa-miR-4271	0.000448	-2.54167		hsa-miR-5701	0.011	1.92496
hsa-miR-188-5p	0.00211	-2.54139		hsa-miR-6865-3p	0.011	1.92496
hsa-miR-1914-3p	0.000628	-2.53643		hsa-miR-6785-3p	0.0324	1.92496
hsa-miR-4496	0.000442	-2.52567		hsa-miR-195-3p	0.0184	1.92204
hsa-miR-7109-5p	0.000459	-2.51703		hsa-miR-6870-3p	0.0202	1.91645
hsa-miR-6086	0.00225	-2.50745		hsa-miR-542-3p	0.000694	1.89484
hsa-miR-663a	1.31e-06	-2.50029		hsa-miR-425-3p	0.0212	1.89186
hsa-miR-5008-5p	0.000516	-2.46884		hsa-miR-6516-3p	0.0185	1.8748
hsa-miR-6845-5p	0.00031	-2.45824		hsa-let-7e-5p	2.84e-05	1.87112
hsa-miR-514b-5p	0.000632	-2.39094		hsa-miR-628-5p	0.0183	1.8349
hsa-miR-135a-3p	0.00177	-2.38837		hsa-miR-15a-5p	0.000139	1.82611
hsa-miR-6722-3p	0.000665	-2.36475		hsa-let-7i-5p	8.93e-05	1.82437
hsa-miR-1273h-5p	0.000769	-2.33721		hsa-miR-96-5p	0.000694	1.7984
hsa-miR-3926	0.00531	-2.26811		hsa-miR-181d-5p	0.000189	1.77575
hsa-miR-7-5p	0.00116	-2.24718		hsa-miR-744-5p	0.00998	1.77124
hsa-miR-3663-3p	0.00515	-2.14058		hsa-miR-29b-3p	0.000182	1.72213
hsa-miR-3652	0.00124	-2.13039		hsa-miR-29b-1-5p	0.000416	1.72207
hsa-miR-328-5p	0.00186	-2.12595		hsa-miR-132-3p	0.00289	1.67656
hsa-miR-451a	4.28e-05	-2.12405		hsa-miR-27b-3p	0.000151	1.6571
hsa-miR-4701-3p	0.00379	-2.07588		hsa-miR-23b-3p	0.000219	1.64119
hsa-miR-4539	0.00336	-2.05498		hsa-miR-125a-5p	0.000208	1.61701
hsa-miR-3194-5p	0.0162	-2.02648		hsa-miR-564	0.0115	1.53836
hsa-miR-664b-5p	0.00945	-1.98752		hsa-miR-7-1-3p	0.00241	1.53093
hsa-miR-575	6.26e-05	-1.9606		hsa-miR-625-5p	0.00833	1.51489
hsa-miR-4695-5p	0.00931	-1.94222		hsa-miR-24-3p	0.000328	1.50572
hsa-miR-7-2-3p	0.0121	-1.90153		hsa-miR-125b-5p	0.000475	1.49969
hsa-miR-363-3p	0.0159	-1.88373		hsa-miR-542-5p	0.00178	1.48498
hsa-miR-6872-3p	0.0457	-1.88108		hsa-miR-6817-5p	0.0475	1.47714
hsa-miR-6831-5p	0.0193	-1.86918		hsa-miR-22-5p	0.00187	1.46806
hsa-miR-1183	0.0198	-1.85993		hsa-miR-141-3p	0.0005	1.44595
hsa-miR-6165	0.00593	-1.85129		hsa-miR-200b-3p	0.00843	1.44543
hsa-miR-8071	0.0336	-1.82993		hsa-let-7i-3p	0.00124	1.44071
hsa-miR-4793-5p	0.0065	-1.82692		hsa-miR-200c-3p	0.00098	1.42027
hsa-miR-5096	0.00313	-1.82599		hsa-miR-29a-3p	0.00079	1.41169
hsa-miR-4741	0.000259	-1.81396		hsa-miR-151a-5p	0.000768	1.41106
hsa-miR-4476	0.0213	-1.81008		hsa-miR-4291	0.000846	1.40784
hsa-miR-8072	0.00546	-1.80525		hsa-miR-99b-5p	0.000723	1.39455
hsa-miR-5006-5p	0.000314	-1.80282		hsa-miR-429	0.00902	1.39165
hsa-miR-3667-5p	0.0211	-1.78118		miRNABrightCorner30	0.00181	1.3868
hsa-miR-4463	0.0215	-1.77114		hsa-miR-181c-5p	0.00229	1.3755
hsa-miR-8063	0.0112	-1.76999		hsa-miR-4324	0.00194	1.36795
hsa-miR-6820-5p	0.0226	-1.76479		hsa-miR-1825	0.00398	1.33488
hsa-miR-7515	0.0219	-1.76306		hsa-let-7f-5p	0.000937	1.30963
hsa-miR-6747-5p	0.036	-1.76097		hsa-miR-200a-3p	0.00912	1.28861
hsa-miR-1180-3p	0.0035	-1.7581		hsa-miR-151a-3p	0.00158	1.27394
hsa-miR-4738-3p	0.0227	-1.72568		hsa-miR-933	0.00755	1.26057
hsa-miR-3156-5p	0.0234	-1.69155		Blank	0.00755	1.26057
hsa-miR-1181	0.0186	-1.67801		dmr_308	0.00755	1.26057
hsa-miR-4634	0.0011	-1.66416		dmr_316	0.00755	1.26057
hsa-miR-874-5p	0.00303	-1.65101		hsa-let-7a-3p	0.00755	1.26057
hsa-miR-4726-5p	0.00495	-1.65076		hsa-let-7c-3p	0.00755	1.26057
hsa-miR-6865-5p	0.0253	-1.64387		hsa-let-7e-3p	0.00755	1.26057
hsa-miR-8089	0.0258	-1.63843		hsa-let-7f-2-3p	0.00755	1.26057
hsa-miR-134-5p	0.0226	-1.6345		hsa-let-7g-3p	0.00755	1.26057
hsa-miR-6796-5p	0.0252	-1.63268		hsa-miR-1-5p	0.00755	1.26057
hsa-miR-143-5p	0.0339	-1.63243		hsa-miR-100-3p	0.00755	1.26057
hsa-miR-499a-5p	0.0306	-1.63134		hsa-miR-103a-2-5p	0.00755	1.26057
hsa-miR-7150	0.000963	-1.62886		hsa-miR-103b	0.00755	1.26057
hsa-miR-33b-3p	0.00353	-1.60929		hsa-miR-105-3p	0.00755	1.26057
hsa-miR-4687-3p	0.000592	-1.60408		hsa-miR-105-5p	0.00755	1.26057
hsa-miR-4651	0.0365	-1.59555		hsa-miR-106a-3p	0.00755	1.26057
hsa-miR-4669	0.0109	-1.59228		hsa-miR-106b-3p	0.00755	1.26057
hsa-miR-4690-5p	0.00968	-1.59222		hsa-miR-10b-3p	0.00755	1.26057
hsa-miR-4732-5p	0.0287	-1.59096		hsa-miR-1178-3p	0.00755	1.26057
hsa-miR-6772-5p	0.0291	-1.56845		hsa-miR-1178-5p	0.00755	1.26057
hsa-miR-150-3p	0.0129	-1.56251		hsa-miR-1179	0.00755	1.26057
hsa-miR-3607-5p	0.0373	-1.55896		hsa-miR-1180-5p	0.00755	1.26057
hsa-miR-6887-5p	0.0295	-1.55294		hsa-miR-1182	0.00755	1.26057
hsa-miR-6753-5p	0.0321	-1.55059		hsa-miR-1184	0.00755	1.26057
hsa-miR-4327	0.031	-1.54652		hsa-miR-1185-2-3p	0.00755	1.26057
hsa-miR-4459	0.0105	-1.54472		hsa-miR-1185-5p	0.00755	1.26057
hsa-miR-6785-5p	0.0143	-1.53502		hsa-miR-1193	0.00755	1.26057
hsa-miR-6851-5p	0.0381	-1.52809		hsa-miR-1197	0.00755	1.26057
hsa-miR-6775-5p	0.000407	-1.52379		hsa-miR-1199-3p	0.00755	1.26057
hsa-miR-4274	0.0299	-1.51144		hsa-miR-1199-5p	0.00755	1.26057
hsa-miR-6768-5p	0.034	-1.49944		hsa-miR-1200	0.00755	1.26057
hsa-miR-330-3p	0.0139	-1.46122		hsa-miR-1203	0.00755	1.26057
hsa-miR-6809-5p	0.0342	-1.43784		hsa-miR-1204	0.00755	1.26057
hsa-miR-3648	0.0204	-1.43653		hsa-miR-1205	0.00755	1.26057
hsa-miR-1202	0.00742	-1.39092		hsa-miR-1206	0.00755	1.26057
hsa-miR-6749-5p	0.0105	-1.38447		hsa-miR-1207-3p	0.00755	1.26057
hsa-miR-4513	0.0406	-1.37787		hsa-miR-1208	0.00755	1.26057
hsa-miR-7114-5p	0.0424	-1.35623		hsa-miR-122-3p	0.00755	1.26057
hsa-miR-3137	0.042	-1.35321		hsa-miR-122-5p	0.00755	1.26057
hsa-miR-6727-5p	0.00137	-1.31459		hsa-miR-1224-3p	0.00755	1.26057
hsa-miR-4788	0.0392	-1.29888		hsa-miR-1226-3p	0.00755	1.26057
hsa-miR-6741-5p	0.0439	-1.27624		hsa-miR-1226-5p	0.00755	1.26057
hsa-miR-642a-3p	0.00851	-1.24528		hsa-miR-1227-3p	0.00755	1.26057
hsa-miR-1229-5p	0.00318	-1.20733		hsa-miR-1228-5p	0.00755	1.26057
hsa-miR-939-5p	0.00457	-1.20428		hsa-miR-1229-3p	0.00755	1.26057
hsa-miR-6510-5p	0.0101	-1.16604		hsa-miR-1231	0.00755	1.26057
hsa-miR-5585-3p	0.00545	-1.14879		hsa-miR-1233-3p	0.00755	1.26057
hsa-miR-7107-5p	0.00428	-1.09205		hsa-miR-1236-3p	0.00755	1.26057
hsa-miR-6858-5p	0.00858	-1.07812		hsa-miR-1237-5p	0.00755	1.26057
hsa-miR-7110-5p	0.00782	-1.07575		hsa-miR-124-3p	0.00755	1.26057
hsa-miR-7847-3p	0.00703	-1.06896		hsa-miR-124-5p	0.00755	1.26057
hsa-miR-1275	0.0127	-1.05499		hsa-miR-1243	0.00755	1.26057
hsa-miR-6869-5p	0.0186	-1.00918		hsa-miR-1244	0.00755	1.26057
hsa-miR-3679-5p	0.00737	-0.97314		hsa-miR-1245a	0.00755	1.26057
hsa-miR-6891-5p	0.0103	-0.97077		hsa-miR-1245b-3p	0.00755	1.26057
hsa-miR-6089	0.0143	-0.96591		hsa-miR-1245b-5p	0.00755	1.26057
hsa-miR-4800-5p	0.00932	-0.95966		hsa-miR-1247-3p	0.00755	1.26057
hsa-miR-6763-5p	0.0108	-0.94932		hsa-miR-1247-5p	0.00755	1.26057
hsa-miR-4442	0.0107	-0.93312		hsa-miR-1248	0.00755	1.26057
hsa-miR-6789-5p	0.0126	-0.93162		hsa-miR-1250-3p	0.00755	1.26057
hsa-miR-3960	0.0213	-0.9056		hsa-miR-1250-5p	0.00755	1.26057
hsa-miR-6850-5p	0.0144	-0.9016		hsa-miR-1251-3p	0.00755	1.26057
hsa-miR-6752-5p	0.0156	-0.87578		hsa-miR-1251-5p	0.00755	1.26057
hsa-miR-7704	0.0257	-0.83912		hsa-miR-1252-3p	0.00755	1.26057
hsa-miR-1268b	0.0265	-0.83606		hsa-miR-1252-5p	0.00755	1.26057
hsa-miR-6724-5p	0.0297	-0.80857		hsa-miR-1253	0.00755	1.26057
hsa-miR-4270	0.0485	-0.75889		hsa-miR-1254	0.00755	1.26057
hsa-miR-6800-5p	0.0425	-0.73646		hsa-miR-1255a	0.00755	1.26057
hsa-miR-6088	0.0405	-0.72632		hsa-miR-1255b-2-3p	0.00755	1.26057
				hsa-miR-1255b-5p	0.00755	1.26057
				hsa-miR-1256	0.00755	1.26057
				hsa-miR-1257	0.00755	1.26057
				hsa-miR-1258	0.00755	1.26057
				hsa-miR-125b-1-3p	0.00755	1.26057
				hsa-miR-1261	0.00755	1.26057
				hsa-miR-1262	0.00755	1.26057
				hsa-miR-1263	0.00755	1.26057
				hsa-miR-1264	0.00755	1.26057
				hsa-miR-1265	0.00755	1.26057
				hsa-miR-1266-3p	0.00755	1.26057
				hsa-miR-1266-5p	0.00755	1.26057
				hsa-miR-1267	0.00755	1.26057
				hsa-miR-1269a	0.00755	1.26057
				hsa-miR-1269b	0.00755	1.26057
				hsa-miR-127-5p	0.00755	1.26057
				hsa-miR-1270	0.00755	1.26057
				hsa-miR-1271-3p	0.00755	1.26057
				hsa-miR-1272	0.00755	1.26057
				hsa-miR-1273a	0.00755	1.26057
				hsa-miR-1273c	0.00755	1.26057
				hsa-miR-1273h-3p	0.00755	1.26057
				hsa-miR-1276	0.00755	1.26057
				hsa-miR-1277-3p	0.00755	1.26057
				hsa-miR-1278	0.00755	1.26057
				hsa-miR-1279	0.00755	1.26057
				hsa-miR-128-1-5p	0.00755	1.26057
				hsa-miR-128-2-5p	0.00755	1.26057
				hsa-miR-1282	0.00755	1.26057
				hsa-miR-1283	0.00755	1.26057
				hsa-miR-1284	0.00755	1.26057
				hsa-miR-1285-5p	0.00755	1.26057
				hsa-miR-1286	0.00755	1.26057
				hsa-miR-1287-3p	0.00755	1.26057
				hsa-miR-1287-5p	0.00755	1.26057
				hsa-miR-1288-5p	0.00755	1.26057
				hsa-miR-1289	0.00755	1.26057
				hsa-miR-129-5p	0.00755	1.26057
				hsa-miR-1292-3p	0.00755	1.26057
				hsa-miR-1292-5p	0.00755	1.26057
				hsa-miR-1293	0.00755	1.26057
				hsa-miR-1294	0.00755	1.26057
				hsa-miR-1295a	0.00755	1.26057
				hsa-miR-1295b-3p	0.00755	1.26057
				hsa-miR-1295b-5p	0.00755	1.26057
				hsa-miR-1296-3p	0.00755	1.26057
				hsa-miR-1296-5p	0.00755	1.26057
				hsa-miR-1297	0.00755	1.26057
				hsa-miR-1298-3p	0.00755	1.26057
				hsa-miR-1298-5p	0.00755	1.26057
				hsa-miR-1299	0.00755	1.26057
				hsa-miR-1301-3p	0.00755	1.26057
				hsa-miR-1301-5p	0.00755	1.26057
				hsa-miR-1302	0.00755	1.26057
				hsa-miR-1303	0.00755	1.26057
				hsa-miR-1304-5p	0.00755	1.26057
				hsa-miR-1306-3p	0.00755	1.26057
				hsa-miR-1306-5p	0.00755	1.26057
				hsa-miR-1307-3p	0.00755	1.26057
				hsa-miR-1307-5p	0.00755	1.26057
				hsa-miR-130a-5p	0.00755	1.26057
				hsa-miR-130b-5p	0.00755	1.26057
				hsa-miR-1321	0.00755	1.26057
				hsa-miR-1322	0.00755	1.26057
				hsa-miR-1323	0.00755	1.26057
				hsa-miR-1324	0.00755	1.26057
				hsa-miR-133a-5p	0.00755	1.26057
				hsa-miR-134-3p	0.00755	1.26057
				hsa-miR-1343-3p	0.00755	1.26057
				hsa-miR-1343-5p	0.00755	1.26057
				hsa-miR-135b-3p	0.00755	1.26057
				hsa-miR-136-3p	0.00755	1.26057
				hsa-miR-136-5p	0.00755	1.26057
				hsa-miR-137	0.00755	1.26057
				hsa-miR-138-1-3p	0.00755	1.26057
				hsa-miR-138-2-3p	0.00755	1.26057
				hsa-miR-1468-3p	0.00755	1.26057
				hsa-miR-1468-5p	0.00755	1.26057
				hsa-miR-1469	0.00755	1.26057
				hsa-miR-146a-3p	0.00755	1.26057
				hsa-miR-1470	0.00755	1.26057
				hsa-miR-147a	0.00755	1.26057
				hsa-miR-147b	0.00755	1.26057
				hsa-miR-148a-5p	0.00755	1.26057
				hsa-miR-148b-5p	0.00755	1.26057
				hsa-miR-149-3p	0.00755	1.26057
				hsa-miR-152-5p	0.00755	1.26057
				hsa-miR-153-3p	0.00755	1.26057
				hsa-miR-153-5p	0.00755	1.26057
				hsa-miR-1537-3p	0.00755	1.26057
				hsa-miR-1537-5p	0.00755	1.26057
				hsa-miR-1538	0.00755	1.26057
				hsa-miR-154-3p	0.00755	1.26057
				hsa-miR-155-3p	0.00755	1.26057
				hsa-miR-15a-3p	0.00755	1.26057
				hsa-miR-15b-3p	0.00755	1.26057
				hsa-miR-16-1-3p	0.00755	1.26057
				hsa-miR-181b-2-3p	0.00755	1.26057
				hsa-miR-181b-3p	0.00755	1.26057
				hsa-miR-181d-3p	0.00755	1.26057
				hsa-miR-182-3p	0.00755	1.26057
				hsa-miR-1827	0.00755	1.26057
				hsa-miR-183-3p	0.00755	1.26057
				hsa-miR-184	0.00755	1.26057
				hsa-miR-185-3p	0.00755	1.26057
				hsa-miR-186-3p	0.00755	1.26057
				hsa-miR-187-3p	0.00755	1.26057
				hsa-miR-187-5p	0.00755	1.26057
				hsa-miR-188-3p	0.00755	1.26057
				hsa-miR-18a-3p	0.00755	1.26057
				hsa-miR-18b-3p	0.00755	1.26057
				hsa-miR-1908-3p	0.00755	1.26057
				hsa-miR-1908-5p	0.00755	1.26057
				hsa-miR-1909-3p	0.00755	1.26057
				hsa-miR-1909-5p	0.00755	1.26057
				hsa-miR-190a-3p	0.00755	1.26057
				hsa-miR-190a-5p	0.00755	1.26057
				hsa-miR-190b	0.00755	1.26057
				hsa-miR-1910-3p	0.00755	1.26057
				hsa-miR-1910-5p	0.00755	1.26057
				hsa-miR-1911-3p	0.00755	1.26057
				hsa-miR-1911-5p	0.00755	1.26057
				hsa-miR-1912	0.00755	1.26057
				hsa-miR-1913	0.00755	1.26057
				hsa-miR-1914-5p	0.00755	1.26057
				hsa-miR-1915-5p	0.00755	1.26057
				hsa-miR-192-3p	0.00755	1.26057
				hsa-miR-194-3p	0.00755	1.26057
				hsa-miR-196a-3p	0.00755	1.26057
				hsa-miR-196a-5p	0.00755	1.26057
				hsa-miR-196b-3p	0.00755	1.26057
				hsa-miR-196b-5p	0.00755	1.26057
				hsa-miR-1976	0.00755	1.26057
				hsa-miR-198	0.00755	1.26057
				hsa-miR-19a-5p	0.00755	1.26057
				hsa-miR-19b-2-5p	0.00755	1.26057
				hsa-miR-200c-5p	0.00755	1.26057
				hsa-miR-202-3p	0.00755	1.26057
				hsa-miR-202-5p	0.00755	1.26057
				hsa-miR-203a-5p	0.00755	1.26057
				hsa-miR-203b-3p	0.00755	1.26057
				hsa-miR-203b-5p	0.00755	1.26057
				hsa-miR-204-3p	0.00755	1.26057
				hsa-miR-2052	0.00755	1.26057
				hsa-miR-2053	0.00755	1.26057
				hsa-miR-208a-3p	0.00755	1.26057
				hsa-miR-208a-5p	0.00755	1.26057
				hsa-miR-208b-3p	0.00755	1.26057
				hsa-miR-208b-5p	0.00755	1.26057
				hsa-miR-20b-3p	0.00755	1.26057
				hsa-miR-210-5p	0.00755	1.26057
				hsa-miR-211-3p	0.00755	1.26057
				hsa-miR-211-5p	0.00755	1.26057
				hsa-miR-2110	0.00755	1.26057
				hsa-miR-2113	0.00755	1.26057
				hsa-miR-2114-3p	0.00755	1.26057
				hsa-miR-2114-5p	0.00755	1.26057
				hsa-miR-2115-3p	0.00755	1.26057
				hsa-miR-2115-5p	0.00755	1.26057
				hsa-miR-2116-5p	0.00755	1.26057
				hsa-miR-2117	0.00755	1.26057
				hsa-miR-212-5p	0.00755	1.26057
				hsa-miR-215-3p	0.00755	1.26057
				hsa-miR-216a-3p	0.00755	1.26057
				hsa-miR-216a-5p	0.00755	1.26057
				hsa-miR-216b-3p	0.00755	1.26057
				hsa-miR-216b-5p	0.00755	1.26057
				hsa-miR-217	0.00755	1.26057
				hsa-miR-218-1-3p	0.00755	1.26057
				hsa-miR-218-2-3p	0.00755	1.26057
				hsa-miR-219a-1-3p	0.00755	1.26057
				hsa-miR-219a-2-3p	0.00755	1.26057
				hsa-miR-219b-3p	0.00755	1.26057
				hsa-miR-219b-5p	0.00755	1.26057
				hsa-miR-223-5p	0.00755	1.26057
				hsa-miR-2276-5p	0.00755	1.26057
				hsa-miR-2277-3p	0.00755	1.26057
				hsa-miR-2277-5p	0.00755	1.26057
				hsa-miR-2355-3p	0.00755	1.26057
				hsa-miR-2355-5p	0.00755	1.26057
				hsa-miR-23a-5p	0.00755	1.26057
				hsa-miR-23c	0.00755	1.26057
				hsa-miR-24-2-5p	0.00755	1.26057
				hsa-miR-2467-5p	0.00755	1.26057
				hsa-miR-25-5p	0.00755	1.26057
				hsa-miR-2681-3p	0.00755	1.26057
				hsa-miR-2681-5p	0.00755	1.26057
				hsa-miR-2682-3p	0.00755	1.26057
				hsa-miR-2682-5p	0.00755	1.26057
				hsa-miR-26a-1-3p	0.00755	1.26057
				hsa-miR-26a-2-3p	0.00755	1.26057
				hsa-miR-26b-3p	0.00755	1.26057
				hsa-miR-27a-5p	0.00755	1.26057
				hsa-miR-27b-5p	0.00755	1.26057
				hsa-miR-2909	0.00755	1.26057
				hsa-miR-296-3p	0.00755	1.26057
				hsa-miR-297	0.00755	1.26057
				hsa-miR-298	0.00755	1.26057
				hsa-miR-299-3p	0.00755	1.26057
				hsa-miR-29a-5p	0.00755	1.26057
				hsa-miR-300	0.00755	1.26057
				hsa-miR-301a-5p	0.00755	1.26057
				hsa-miR-301b-3p	0.00755	1.26057
				hsa-miR-301b-5p	0.00755	1.26057
				hsa-miR-302a-3p	0.00755	1.26057
				hsa-miR-302a-5p	0.00755	1.26057
				hsa-miR-302b-3p	0.00755	1.26057
				hsa-miR-302b-5p	0.00755	1.26057
				hsa-miR-302c-3p	0.00755	1.26057
				hsa-miR-302c-5p	0.00755	1.26057
				hsa-miR-302d-3p	0.00755	1.26057
				hsa-miR-302d-5p	0.00755	1.26057
				hsa-miR-302e	0.00755	1.26057
				hsa-miR-302f	0.00755	1.26057
				hsa-miR-3064-3p	0.00755	1.26057
				hsa-miR-3064-5p	0.00755	1.26057
				hsa-miR-3065-3p	0.00755	1.26057
				hsa-miR-3074-3p	0.00755	1.26057
				hsa-miR-3074-5p	0.00755	1.26057
				hsa-miR-3115	0.00755	1.26057
				hsa-miR-3116	0.00755	1.26057
				hsa-miR-3117-3p	0.00755	1.26057
				hsa-miR-3117-5p	0.00755	1.26057
				hsa-miR-3118	0.00755	1.26057
				hsa-miR-3119	0.00755	1.26057
				hsa-miR-3120-3p	0.00755	1.26057
				hsa-miR-3120-5p	0.00755	1.26057
				hsa-miR-3121-3p	0.00755	1.26057
				hsa-miR-3121-5p	0.00755	1.26057
				hsa-miR-3122	0.00755	1.26057
				hsa-miR-3123	0.00755	1.26057
				hsa-miR-3124-3p	0.00755	1.26057
				hsa-miR-3124-5p	0.00755	1.26057
				hsa-miR-3126-3p	0.00755	1.26057
				hsa-miR-3126-5p	0.00755	1.26057
				hsa-miR-3127-3p	0.00755	1.26057
				hsa-miR-3128	0.00755	1.26057
				hsa-miR-3129-3p	0.00755	1.26057
				hsa-miR-3129-5p	0.00755	1.26057
				hsa-miR-3130-3p	0.00755	1.26057
				hsa-miR-3130-5p	0.00755	1.26057
				hsa-miR-3131	0.00755	1.26057
				hsa-miR-3133	0.00755	1.26057
				hsa-miR-3134	0.00755	1.26057
				hsa-miR-3135a	0.00755	1.26057
				hsa-miR-3136-3p	0.00755	1.26057
				hsa-miR-3136-5p	0.00755	1.26057
				hsa-miR-3139	0.00755	1.26057
				hsa-miR-3140-3p	0.00755	1.26057
				hsa-miR-3140-5p	0.00755	1.26057
				hsa-miR-3142	0.00755	1.26057
				hsa-miR-3143	0.00755	1.26057
				hsa-miR-3144-3p	0.00755	1.26057
				hsa-miR-3144-5p	0.00755	1.26057
				hsa-miR-3145-3p	0.00755	1.26057
				hsa-miR-3145-5p	0.00755	1.26057
				hsa-miR-3146	0.00755	1.26057
				hsa-miR-3147	0.00755	1.26057
				hsa-miR-3150a-3p	0.00755	1.26057
				hsa-miR-3150a-5p	0.00755	1.26057
				hsa-miR-3150b-3p	0.00755	1.26057
				hsa-miR-3150b-5p	0.00755	1.26057
				hsa-miR-3151-5p	0.00755	1.26057
				hsa-miR-3152-3p	0.00755	1.26057
				hsa-miR-3152-5p	0.00755	1.26057
				hsa-miR-3153	0.00755	1.26057
				hsa-miR-3155a	0.00755	1.26057
				hsa-miR-3155b	0.00755	1.26057
				hsa-miR-3156-3p	0.00755	1.26057
				hsa-miR-3157-3p	0.00755	1.26057
				hsa-miR-3157-5p	0.00755	1.26057
				hsa-miR-3158-3p	0.00755	1.26057
				hsa-miR-3159	0.00755	1.26057
				hsa-miR-3160-3p	0.00755	1.26057
				hsa-miR-3160-5p	0.00755	1.26057
				hsa-miR-3161	0.00755	1.26057
				hsa-miR-3163	0.00755	1.26057
				hsa-miR-3164	0.00755	1.26057
				hsa-miR-3165	0.00755	1.26057
				hsa-miR-3166	0.00755	1.26057
				hsa-miR-3167	0.00755	1.26057
				hsa-miR-3168	0.00755	1.26057
				hsa-miR-3169	0.00755	1.26057
				hsa-miR-3170	0.00755	1.26057
				hsa-miR-3171	0.00755	1.26057
				hsa-miR-3173-3p	0.00755	1.26057
				hsa-miR-3173-5p	0.00755	1.26057
				hsa-miR-3174	0.00755	1.26057
				hsa-miR-3175	0.00755	1.26057
				hsa-miR-3176	0.00755	1.26057
				hsa-miR-3177-3p	0.00755	1.26057
				hsa-miR-3177-5p	0.00755	1.26057
				hsa-miR-3178	0.00755	1.26057
				hsa-miR-3179	0.00755	1.26057
				hsa-miR-3180	0.00755	1.26057
				hsa-miR-3180-3p	0.00755	1.26057
				hsa-miR-3181	0.00755	1.26057
				hsa-miR-3182	0.00755	1.26057
				hsa-miR-3183	0.00755	1.26057
				hsa-miR-3184-3p	0.00755	1.26057
				hsa-miR-3184-5p	0.00755	1.26057
				hsa-miR-3185	0.00755	1.26057
				hsa-miR-3186-3p	0.00755	1.26057
				hsa-miR-3186-5p	0.00755	1.26057
				hsa-miR-3187-3p	0.00755	1.26057
				hsa-miR-3187-5p	0.00755	1.26057
				hsa-miR-3188	0.00755	1.26057
				hsa-miR-3189-3p	0.00755	1.26057
				hsa-miR-3189-5p	0.00755	1.26057
				hsa-miR-3190-3p	0.00755	1.26057
				hsa-miR-3190-5p	0.00755	1.26057
				hsa-miR-3191-3p	0.00755	1.26057
				hsa-miR-3191-5p	0.00755	1.26057
				hsa-miR-3192-3p	0.00755	1.26057
				hsa-miR-3192-5p	0.00755	1.26057
				hsa-miR-3193	0.00755	1.26057
				hsa-miR-3194-3p	0.00755	1.26057
				hsa-miR-3197	0.00755	1.26057
				hsa-miR-3199	0.00755	1.26057
				hsa-miR-3200-3p	0.00755	1.26057
				hsa-miR-3200-5p	0.00755	1.26057
				hsa-miR-3201	0.00755	1.26057
				hsa-miR-323a-3p	0.00755	1.26057
				hsa-miR-323a-5p	0.00755	1.26057
				hsa-miR-323b-3p	0.00755	1.26057
				hsa-miR-323b-5p	0.00755	1.26057
				hsa-miR-325	0.00755	1.26057
				hsa-miR-326	0.00755	1.26057
				hsa-miR-329-3p	0.00755	1.26057
				hsa-miR-329-5p	0.00755	1.26057
				hsa-miR-330-5p	0.00755	1.26057
				hsa-miR-331-5p	0.00755	1.26057
				hsa-miR-335-3p	0.00755	1.26057
				hsa-miR-337-3p	0.00755	1.26057
				hsa-miR-337-5p	0.00755	1.26057
				hsa-miR-338-5p	0.00755	1.26057
				hsa-miR-33a-3p	0.00755	1.26057
				hsa-miR-33a-5p	0.00755	1.26057
				hsa-miR-33b-5p	0.00755	1.26057
				hsa-miR-346	0.00755	1.26057
				hsa-miR-34b-3p	0.00755	1.26057
				hsa-miR-34c-3p	0.00755	1.26057
				hsa-miR-3529-3p	0.00755	1.26057
				hsa-miR-3529-5p	0.00755	1.26057
				hsa-miR-3591-3p	0.00755	1.26057
				hsa-miR-3591-5p	0.00755	1.26057
				hsa-miR-3605-3p	0.00755	1.26057
				hsa-miR-3605-5p	0.00755	1.26057
				hsa-miR-3606-3p	0.00755	1.26057
				hsa-miR-3606-5p	0.00755	1.26057
				hsa-miR-3611	0.00755	1.26057
				hsa-miR-3612	0.00755	1.26057
				hsa-miR-3613-3p	0.00755	1.26057
				hsa-miR-3613-5p	0.00755	1.26057
				hsa-miR-3614-3p	0.00755	1.26057
				hsa-miR-3614-5p	0.00755	1.26057
				hsa-miR-3615	0.00755	1.26057
				hsa-miR-3616-3p	0.00755	1.26057
				hsa-miR-3616-5p	0.00755	1.26057
				hsa-miR-3617-3p	0.00755	1.26057
				hsa-miR-3617-5p	0.00755	1.26057
				hsa-miR-3618	0.00755	1.26057
				hsa-miR-3619-3p	0.00755	1.26057
				hsa-miR-3619-5p	0.00755	1.26057
				hsa-miR-3620-3p	0.00755	1.26057
				hsa-miR-3620-5p	0.00755	1.26057
				hsa-miR-3621	0.00755	1.26057
				hsa-miR-3622a-3p	0.00755	1.26057
				hsa-miR-3622a-5p	0.00755	1.26057
				hsa-miR-3622b-3p	0.00755	1.26057
				hsa-miR-3622b-5p	0.00755	1.26057
				hsa-miR-363-5p	0.00755	1.26057
				hsa-miR-3646	0.00755	1.26057
				hsa-miR-3649	0.00755	1.26057
				hsa-miR-3650	0.00755	1.26057
				hsa-miR-3653-5p	0.00755	1.26057
				hsa-miR-3655	0.00755	1.26057
				hsa-miR-3657	0.00755	1.26057
				hsa-miR-3658	0.00755	1.26057
				hsa-miR-3659	0.00755	1.26057
				hsa-miR-365a-5p	0.00755	1.26057
				hsa-miR-365b-5p	0.00755	1.26057
				hsa-miR-3660	0.00755	1.26057
				hsa-miR-3661	0.00755	1.26057
				hsa-miR-3662	0.00755	1.26057
				hsa-miR-3663-5p	0.00755	1.26057
				hsa-miR-3664-3p	0.00755	1.26057
				hsa-miR-3664-5p	0.00755	1.26057
				hsa-miR-3666	0.00755	1.26057
				hsa-miR-3667-3p	0.00755	1.26057
				hsa-miR-3668	0.00755	1.26057
				hsa-miR-367-3p	0.00755	1.26057
				hsa-miR-367-5p	0.00755	1.26057
				hsa-miR-3670	0.00755	1.26057
				hsa-miR-3671	0.00755	1.26057
				hsa-miR-3672	0.00755	1.26057
				hsa-miR-3674	0.00755	1.26057
				hsa-miR-3675-3p	0.00755	1.26057
				hsa-miR-3675-5p	0.00755	1.26057
				hsa-miR-3677-3p	0.00755	1.26057
				hsa-miR-3677-5p	0.00755	1.26057
				hsa-miR-3678-3p	0.00755	1.26057
				hsa-miR-3678-5p	0.00755	1.26057
				hsa-miR-3680-3p	0.00755	1.26057
				hsa-miR-3680-5p	0.00755	1.26057
				hsa-miR-3681-3p	0.00755	1.26057
				hsa-miR-3681-5p	0.00755	1.26057
				hsa-miR-3682-3p	0.00755	1.26057
				hsa-miR-3682-5p	0.00755	1.26057
				hsa-miR-3683	0.00755	1.26057
				hsa-miR-3684	0.00755	1.26057
				hsa-miR-3685	0.00755	1.26057
				hsa-miR-3686	0.00755	1.26057
				hsa-miR-3687	0.00755	1.26057
				hsa-miR-3688-3p	0.00755	1.26057
				hsa-miR-3688-5p	0.00755	1.26057
				hsa-miR-3689a-3p	0.00755	1.26057
				hsa-miR-3689a-5p	0.00755	1.26057
				hsa-miR-3689b-3p	0.00755	1.26057
				hsa-miR-3689d	0.00755	1.26057
				hsa-miR-3689f	0.00755	1.26057
				hsa-miR-369-3p	0.00755	1.26057
				hsa-miR-369-5p	0.00755	1.26057
				hsa-miR-3690	0.00755	1.26057
				hsa-miR-3691-3p	0.00755	1.26057
				hsa-miR-3691-5p	0.00755	1.26057
				hsa-miR-3692-3p	0.00755	1.26057
				hsa-miR-370-5p	0.00755	1.26057
				hsa-miR-3713	0.00755	1.26057
				hsa-miR-3714	0.00755	1.26057
				hsa-miR-371a-3p	0.00755	1.26057
				hsa-miR-371a-5p	0.00755	1.26057
				hsa-miR-371b-3p	0.00755	1.26057
				hsa-miR-372-3p	0.00755	1.26057
				hsa-miR-372-5p	0.00755	1.26057
				hsa-miR-373-3p	0.00755	1.26057
				hsa-miR-373-5p	0.00755	1.26057
				hsa-miR-374a-3p	0.00755	1.26057
				hsa-miR-374b-3p	0.00755	1.26057
				hsa-miR-374c-3p	0.00755	1.26057
				hsa-miR-376a-2-5p	0.00755	1.26057
				hsa-miR-376a-5p	0.00755	1.26057
				hsa-miR-376b-3p	0.00755	1.26057
				hsa-miR-376b-5p	0.00755	1.26057
				hsa-miR-376c-5p	0.00755	1.26057
				hsa-miR-377-5p	0.00755	1.26057
				hsa-miR-378a-5p	0.00755	1.26057
				hsa-miR-378c	0.00755	1.26057
				hsa-miR-378e	0.00755	1.26057
				hsa-miR-378f	0.00755	1.26057
				hsa-miR-378g	0.00755	1.26057
				hsa-miR-378h	0.00755	1.26057
				hsa-miR-378j	0.00755	1.26057
				hsa-miR-379-3p	0.00755	1.26057
				hsa-miR-379-5p	0.00755	1.26057
				hsa-miR-380-3p	0.00755	1.26057
				hsa-miR-380-5p	0.00755	1.26057
				hsa-miR-381-5p	0.00755	1.26057
				hsa-miR-382-3p	0.00755	1.26057
				hsa-miR-383-3p	0.00755	1.26057
				hsa-miR-383-5p	0.00755	1.26057
				hsa-miR-384	0.00755	1.26057
				hsa-miR-3908	0.00755	1.26057
				hsa-miR-3909	0.00755	1.26057
				hsa-miR-3910	0.00755	1.26057
				hsa-miR-3912-3p	0.00755	1.26057
				hsa-miR-3912-5p	0.00755	1.26057
				hsa-miR-3913-3p	0.00755	1.26057
				hsa-miR-3913-5p	0.00755	1.26057
				hsa-miR-3914	0.00755	1.26057
				hsa-miR-3915	0.00755	1.26057
				hsa-miR-3916	0.00755	1.26057
				hsa-miR-3918	0.00755	1.26057
				hsa-miR-3919	0.00755	1.26057
				hsa-miR-3920	0.00755	1.26057
				hsa-miR-3921	0.00755	1.26057
				hsa-miR-3922-3p	0.00755	1.26057
				hsa-miR-3922-5p	0.00755	1.26057
				hsa-miR-3923	0.00755	1.26057
				hsa-miR-3924	0.00755	1.26057
				hsa-miR-3925-3p	0.00755	1.26057
				hsa-miR-3925-5p	0.00755	1.26057
				hsa-miR-3927-3p	0.00755	1.26057
				hsa-miR-3927-5p	0.00755	1.26057
				hsa-miR-3928-3p	0.00755	1.26057
				hsa-miR-3928-5p	0.00755	1.26057
				hsa-miR-3929	0.00755	1.26057
				hsa-miR-3934-3p	0.00755	1.26057
				hsa-miR-3935	0.00755	1.26057
				hsa-miR-3936	0.00755	1.26057
				hsa-miR-3937	0.00755	1.26057
				hsa-miR-3938	0.00755	1.26057
				hsa-miR-3939	0.00755	1.26057
				hsa-miR-3940-3p	0.00755	1.26057
				hsa-miR-3941	0.00755	1.26057
				hsa-miR-3942-3p	0.00755	1.26057
				hsa-miR-3942-5p	0.00755	1.26057
				hsa-miR-3943	0.00755	1.26057
				hsa-miR-3944-3p	0.00755	1.26057
				hsa-miR-3944-5p	0.00755	1.26057
				hsa-miR-3945	0.00755	1.26057
				hsa-miR-3972	0.00755	1.26057
				hsa-miR-3973	0.00755	1.26057
				hsa-miR-3974	0.00755	1.26057
				hsa-miR-3975	0.00755	1.26057
				hsa-miR-3976	0.00755	1.26057
				hsa-miR-3977	0.00755	1.26057
				hsa-miR-3978	0.00755	1.26057
				hsa-miR-409-5p	0.00755	1.26057
				hsa-miR-410-3p	0.00755	1.26057
				hsa-miR-410-5p	0.00755	1.26057
				hsa-miR-411-3p	0.00755	1.26057
				hsa-miR-411-5p	0.00755	1.26057
				hsa-miR-412-3p	0.00755	1.26057
				hsa-miR-412-5p	0.00755	1.26057
				hsa-miR-421	0.00755	1.26057
				hsa-miR-422a	0.00755	1.26057
				hsa-miR-4251	0.00755	1.26057
				hsa-miR-4252	0.00755	1.26057
				hsa-miR-4253	0.00755	1.26057
				hsa-miR-4254	0.00755	1.26057
				hsa-miR-4255	0.00755	1.26057
				hsa-miR-4256	0.00755	1.26057
				hsa-miR-4258	0.00755	1.26057
				hsa-miR-4259	0.00755	1.26057
				hsa-miR-4260	0.00755	1.26057
				hsa-miR-4262	0.00755	1.26057
				hsa-miR-4263	0.00755	1.26057
				hsa-miR-4264	0.00755	1.26057
				hsa-miR-4265	0.00755	1.26057
				hsa-miR-4266	0.00755	1.26057
				hsa-miR-4267	0.00755	1.26057
				hsa-miR-4268	0.00755	1.26057
				hsa-miR-4269	0.00755	1.26057
				hsa-miR-4272	0.00755	1.26057
				hsa-miR-4273	0.00755	1.26057
				hsa-miR-4275	0.00755	1.26057
				hsa-miR-4276	0.00755	1.26057
				hsa-miR-4277	0.00755	1.26057
				hsa-miR-4278	0.00755	1.26057
				hsa-miR-4279	0.00755	1.26057
				hsa-miR-4280	0.00755	1.26057
				hsa-miR-4282	0.00755	1.26057
				hsa-miR-4283	0.00755	1.26057
				hsa-miR-4285	0.00755	1.26057
				hsa-miR-4287	0.00755	1.26057
				hsa-miR-4288	0.00755	1.26057
				hsa-miR-4289	0.00755	1.26057
				hsa-miR-4290	0.00755	1.26057
				hsa-miR-4292	0.00755	1.26057
				hsa-miR-4293	0.00755	1.26057
				hsa-miR-4294	0.00755	1.26057
				hsa-miR-4295	0.00755	1.26057
				hsa-miR-4296	0.00755	1.26057
				hsa-miR-4297	0.00755	1.26057
				hsa-miR-4300	0.00755	1.26057
				hsa-miR-4301	0.00755	1.26057
				hsa-miR-4302	0.00755	1.26057
				hsa-miR-4303	0.00755	1.26057
				hsa-miR-4304	0.00755	1.26057
				hsa-miR-4305	0.00755	1.26057
				hsa-miR-4307	0.00755	1.26057
				hsa-miR-4308	0.00755	1.26057
				hsa-miR-4309	0.00755	1.26057
				hsa-miR-431-3p	0.00755	1.26057
				hsa-miR-431-5p	0.00755	1.26057
				hsa-miR-4310	0.00755	1.26057
				hsa-miR-4311	0.00755	1.26057
				hsa-miR-4312	0.00755	1.26057
				hsa-miR-4315	0.00755	1.26057
				hsa-miR-4316	0.00755	1.26057
				hsa-miR-4317	0.00755	1.26057
				hsa-miR-4318	0.00755	1.26057
				hsa-miR-4319	0.00755	1.26057
				hsa-miR-432-3p	0.00755	1.26057
				hsa-miR-432-5p	0.00755	1.26057
				hsa-miR-4320	0.00755	1.26057
				hsa-miR-4321	0.00755	1.26057
				hsa-miR-4322	0.00755	1.26057
				hsa-miR-4325	0.00755	1.26057
				hsa-miR-4326	0.00755	1.26057
				hsa-miR-4328	0.00755	1.26057
				hsa-miR-4329	0.00755	1.26057
				hsa-miR-433-3p	0.00755	1.26057
				hsa-miR-433-5p	0.00755	1.26057
				hsa-miR-4330	0.00755	1.26057
				hsa-miR-4418	0.00755	1.26057
				hsa-miR-4420	0.00755	1.26057
				hsa-miR-4421	0.00755	1.26057
				hsa-miR-4422	0.00755	1.26057
				hsa-miR-4423-3p	0.00755	1.26057
				hsa-miR-4423-5p	0.00755	1.26057
				hsa-miR-4424	0.00755	1.26057
				hsa-miR-4425	0.00755	1.26057
				hsa-miR-4426	0.00755	1.26057
				hsa-miR-4427	0.00755	1.26057
				hsa-miR-4429	0.00755	1.26057
				hsa-miR-4431	0.00755	1.26057
				hsa-miR-4432	0.00755	1.26057
				hsa-miR-4433b-3p	0.00755	1.26057
				hsa-miR-4434	0.00755	1.26057
				hsa-miR-4435	0.00755	1.26057
				hsa-miR-4436a	0.00755	1.26057
				hsa-miR-4436b-3p	0.00755	1.26057
				hsa-miR-4437	0.00755	1.26057
				hsa-miR-4438	0.00755	1.26057
				hsa-miR-4439	0.00755	1.26057
				hsa-miR-4441	0.00755	1.26057
				hsa-miR-4444	0.00755	1.26057
				hsa-miR-4445-3p	0.00755	1.26057
				hsa-miR-4445-5p	0.00755	1.26057
				hsa-miR-4446-3p	0.00755	1.26057
				hsa-miR-4446-5p	0.00755	1.26057
				hsa-miR-4447	0.00755	1.26057
				hsa-miR-4448	0.00755	1.26057
				hsa-miR-4450	0.00755	1.26057
				hsa-miR-4451	0.00755	1.26057
				hsa-miR-4452	0.00755	1.26057
				hsa-miR-4453	0.00755	1.26057
				hsa-miR-4456	0.00755	1.26057
				hsa-miR-4457	0.00755	1.26057
				hsa-miR-4458	0.00755	1.26057
				hsa-miR-4460	0.00755	1.26057
				hsa-miR-4461	0.00755	1.26057
				hsa-miR-4464	0.00755	1.26057
				hsa-miR-4467	0.00755	1.26057
				hsa-miR-4468	0.00755	1.26057
				hsa-miR-4469	0.00755	1.26057
				hsa-miR-4470	0.00755	1.26057
				hsa-miR-4471	0.00755	1.26057
				hsa-miR-4472	0.00755	1.26057
				hsa-miR-4473	0.00755	1.26057
				hsa-miR-4474-3p	0.00755	1.26057
				hsa-miR-4474-5p	0.00755	1.26057
				hsa-miR-4475	0.00755	1.26057
				hsa-miR-4477a	0.00755	1.26057
				hsa-miR-4477b	0.00755	1.26057
				hsa-miR-4479	0.00755	1.26057
				hsa-miR-448	0.00755	1.26057
				hsa-miR-4480	0.00755	1.26057
				hsa-miR-4482-3p	0.00755	1.26057
				hsa-miR-4482-5p	0.00755	1.26057
				hsa-miR-4483	0.00755	1.26057
				hsa-miR-4489	0.00755	1.26057
				hsa-miR-4490	0.00755	1.26057
				hsa-miR-4491	0.00755	1.26057
				hsa-miR-4492	0.00755	1.26057
				hsa-miR-4493	0.00755	1.26057
				hsa-miR-4494	0.00755	1.26057
				hsa-miR-4495	0.00755	1.26057
				hsa-miR-4498	0.00755	1.26057
				hsa-miR-449a	0.00755	1.26057
				hsa-miR-449b-3p	0.00755	1.26057
				hsa-miR-449b-5p	0.00755	1.26057
				hsa-miR-449c-3p	0.00755	1.26057
				hsa-miR-449c-5p	0.00755	1.26057
				hsa-miR-4500	0.00755	1.26057
				hsa-miR-4501	0.00755	1.26057
				hsa-miR-4502	0.00755	1.26057
				hsa-miR-4503	0.00755	1.26057
				hsa-miR-4504	0.00755	1.26057
				hsa-miR-4506	0.00755	1.26057
				hsa-miR-4508	0.00755	1.26057
				hsa-miR-4509	0.00755	1.26057
				hsa-miR-450a-1-3p	0.00755	1.26057
				hsa-miR-450a-2-3p	0.00755	1.26057
				hsa-miR-450b-3p	0.00755	1.26057
				hsa-miR-450b-5p	0.00755	1.26057
				hsa-miR-4510	0.00755	1.26057
				hsa-miR-4511	0.00755	1.26057
				hsa-miR-4512	0.00755	1.26057
				hsa-miR-4514	0.00755	1.26057
				hsa-miR-4517	0.00755	1.26057
				hsa-miR-4518	0.00755	1.26057
				hsa-miR-4519	0.00755	1.26057
				hsa-miR-451b	0.00755	1.26057
				hsa-miR-452-3p	0.00755	1.26057
				hsa-miR-4520-2-3p	0.00755	1.26057
				hsa-miR-4520-3p	0.00755	1.26057
				hsa-miR-4520-5p	0.00755	1.26057
				hsa-miR-4522	0.00755	1.26057
				hsa-miR-4523	0.00755	1.26057
				hsa-miR-4524a-3p	0.00755	1.26057
				hsa-miR-4524a-5p	0.00755	1.26057
				hsa-miR-4524b-3p	0.00755	1.26057
				hsa-miR-4524b-5p	0.00755	1.26057
				hsa-miR-4525	0.00755	1.26057
				hsa-miR-4526	0.00755	1.26057
				hsa-miR-4527	0.00755	1.26057
				hsa-miR-4528	0.00755	1.26057
				hsa-miR-4529-3p	0.00755	1.26057
				hsa-miR-4529-5p	0.00755	1.26057
				hsa-miR-4531	0.00755	1.26057
				hsa-miR-4533	0.00755	1.26057
				hsa-miR-4536-3p	0.00755	1.26057
				hsa-miR-4536-5p	0.00755	1.26057
				hsa-miR-4537	0.00755	1.26057
				hsa-miR-4538	0.00755	1.26057
				hsa-miR-454-5p	0.00755	1.26057
				hsa-miR-4540	0.00755	1.26057
				hsa-miR-4632-3p	0.00755	1.26057
				hsa-miR-4633-3p	0.00755	1.26057
				hsa-miR-4633-5p	0.00755	1.26057
				hsa-miR-4635	0.00755	1.26057
				hsa-miR-4636	0.00755	1.26057
				hsa-miR-4637	0.00755	1.26057
				hsa-miR-4638-3p	0.00755	1.26057
				hsa-miR-4638-5p	0.00755	1.26057
				hsa-miR-4639-3p	0.00755	1.26057
				hsa-miR-4639-5p	0.00755	1.26057
				hsa-miR-4640-3p	0.00755	1.26057
				hsa-miR-4640-5p	0.00755	1.26057
				hsa-miR-4641	0.00755	1.26057
				hsa-miR-4642	0.00755	1.26057
				hsa-miR-4643	0.00755	1.26057
				hsa-miR-4644	0.00755	1.26057
				hsa-miR-4645-3p	0.00755	1.26057
				hsa-miR-4645-5p	0.00755	1.26057
				hsa-miR-4646-3p	0.00755	1.26057
				hsa-miR-4648	0.00755	1.26057
				hsa-miR-4649-5p	0.00755	1.26057
				hsa-miR-4650-3p	0.00755	1.26057
				hsa-miR-4650-5p	0.00755	1.26057
				hsa-miR-4652-5p	0.00755	1.26057
				hsa-miR-4653-5p	0.00755	1.26057
				hsa-miR-4654	0.00755	1.26057
				hsa-miR-4655-3p	0.00755	1.26057
				hsa-miR-4657	0.00755	1.26057
				hsa-miR-4658	0.00755	1.26057
				hsa-miR-4659a-3p	0.00755	1.26057
				hsa-miR-4659a-5p	0.00755	1.26057
				hsa-miR-4659b-3p	0.00755	1.26057
				hsa-miR-4659b-5p	0.00755	1.26057
				hsa-miR-466	0.00755	1.26057
				hsa-miR-4660	0.00755	1.26057
				hsa-miR-4661-3p	0.00755	1.26057
				hsa-miR-4661-5p	0.00755	1.26057
				hsa-miR-4662a-3p	0.00755	1.26057
				hsa-miR-4662a-5p	0.00755	1.26057
				hsa-miR-4662b	0.00755	1.26057
				hsa-miR-4663	0.00755	1.26057
				hsa-miR-4664-3p	0.00755	1.26057
				hsa-miR-4664-5p	0.00755	1.26057
				hsa-miR-4665-5p	0.00755	1.26057
				hsa-miR-4666a-3p	0.00755	1.26057
				hsa-miR-4666a-5p	0.00755	1.26057
				hsa-miR-4666b	0.00755	1.26057
				hsa-miR-4667-3p	0.00755	1.26057
				hsa-miR-4668-3p	0.00755	1.26057
				hsa-miR-4670-3p	0.00755	1.26057
				hsa-miR-4670-5p	0.00755	1.26057
				hsa-miR-4671-3p	0.00755	1.26057
				hsa-miR-4671-5p	0.00755	1.26057
				hsa-miR-4673	0.00755	1.26057
				hsa-miR-4674	0.00755	1.26057
				hsa-miR-4675	0.00755	1.26057
				hsa-miR-4676-3p	0.00755	1.26057
				hsa-miR-4676-5p	0.00755	1.26057
				hsa-miR-4677-3p	0.00755	1.26057
				hsa-miR-4677-5p	0.00755	1.26057
				hsa-miR-4678	0.00755	1.26057
				hsa-miR-4679	0.00755	1.26057
				hsa-miR-4680-3p	0.00755	1.26057
				hsa-miR-4680-5p	0.00755	1.26057
				hsa-miR-4681	0.00755	1.26057
				hsa-miR-4682	0.00755	1.26057
				hsa-miR-4683	0.00755	1.26057
				hsa-miR-4684-3p	0.00755	1.26057
				hsa-miR-4684-5p	0.00755	1.26057
				hsa-miR-4685-3p	0.00755	1.26057
				hsa-miR-4686	0.00755	1.26057
				hsa-miR-4687-5p	0.00755	1.26057
				hsa-miR-4690-3p	0.00755	1.26057
				hsa-miR-4691-3p	0.00755	1.26057
				hsa-miR-4691-5p	0.00755	1.26057
				hsa-miR-4692	0.00755	1.26057
				hsa-miR-4693-3p	0.00755	1.26057
				hsa-miR-4693-5p	0.00755	1.26057
				hsa-miR-4694-3p	0.00755	1.26057
				hsa-miR-4694-5p	0.00755	1.26057
				hsa-miR-4695-3p	0.00755	1.26057
				hsa-miR-4696	0.00755	1.26057
				hsa-miR-4697-3p	0.00755	1.26057
				hsa-miR-4699-3p	0.00755	1.26057
				hsa-miR-4699-5p	0.00755	1.26057
				hsa-miR-4700-3p	0.00755	1.26057
				hsa-miR-4700-5p	0.00755	1.26057
				hsa-miR-4703-3p	0.00755	1.26057
				hsa-miR-4703-5p	0.00755	1.26057
				hsa-miR-4704-3p	0.00755	1.26057
				hsa-miR-4704-5p	0.00755	1.26057
				hsa-miR-4705	0.00755	1.26057
				hsa-miR-4706	0.00755	1.26057
				hsa-miR-4707-3p	0.00755	1.26057
				hsa-miR-4707-5p	0.00755	1.26057
				hsa-miR-4708-3p	0.00755	1.26057
				hsa-miR-4708-5p	0.00755	1.26057
				hsa-miR-4709-3p	0.00755	1.26057
				hsa-miR-4709-5p	0.00755	1.26057
				hsa-miR-4711-3p	0.00755	1.26057
				hsa-miR-4711-5p	0.00755	1.26057
				hsa-miR-4712-3p	0.00755	1.26057
				hsa-miR-4712-5p	0.00755	1.26057
				hsa-miR-4713-5p	0.00755	1.26057
				hsa-miR-4714-5p	0.00755	1.26057
				hsa-miR-4715-3p	0.00755	1.26057
				hsa-miR-4715-5p	0.00755	1.26057
				hsa-miR-4716-5p	0.00755	1.26057
				hsa-miR-4717-3p	0.00755	1.26057
				hsa-miR-4717-5p	0.00755	1.26057
				hsa-miR-4718	0.00755	1.26057
				hsa-miR-4719	0.00755	1.26057
				hsa-miR-4720-3p	0.00755	1.26057
				hsa-miR-4720-5p	0.00755	1.26057
				hsa-miR-4722-3p	0.00755	1.26057
				hsa-miR-4722-5p	0.00755	1.26057
				hsa-miR-4723-3p	0.00755	1.26057
				hsa-miR-4723-5p	0.00755	1.26057
				hsa-miR-4724-3p	0.00755	1.26057
				hsa-miR-4724-5p	0.00755	1.26057
				hsa-miR-4725-3p	0.00755	1.26057
				hsa-miR-4726-3p	0.00755	1.26057
				hsa-miR-4727-3p	0.00755	1.26057
				hsa-miR-4727-5p	0.00755	1.26057
				hsa-miR-4728-3p	0.00755	1.26057
				hsa-miR-4729	0.00755	1.26057
				hsa-miR-4730	0.00755	1.26057
				hsa-miR-4731-5p	0.00755	1.26057
				hsa-miR-4732-3p	0.00755	1.26057
				hsa-miR-4733-3p	0.00755	1.26057
				hsa-miR-4733-5p	0.00755	1.26057
				hsa-miR-4735-3p	0.00755	1.26057
				hsa-miR-4735-5p	0.00755	1.26057
				hsa-miR-4736	0.00755	1.26057
				hsa-miR-4737	0.00755	1.26057
				hsa-miR-4738-5p	0.00755	1.26057
				hsa-miR-4740-3p	0.00755	1.26057
				hsa-miR-4740-5p	0.00755	1.26057
				hsa-miR-4742-3p	0.00755	1.26057
				hsa-miR-4742-5p	0.00755	1.26057
				hsa-miR-4743-3p	0.00755	1.26057
				hsa-miR-4744	0.00755	1.26057
				hsa-miR-4745-3p	0.00755	1.26057
				hsa-miR-4746-5p	0.00755	1.26057
				hsa-miR-4747-3p	0.00755	1.26057
				hsa-miR-4747-5p	0.00755	1.26057
				hsa-miR-4748	0.00755	1.26057
				hsa-miR-4750-3p	0.00755	1.26057
				hsa-miR-4750-5p	0.00755	1.26057
				hsa-miR-4751	0.00755	1.26057
				hsa-miR-4752	0.00755	1.26057
				hsa-miR-4753-3p	0.00755	1.26057
				hsa-miR-4753-5p	0.00755	1.26057
				hsa-miR-4754	0.00755	1.26057
				hsa-miR-4755-3p	0.00755	1.26057
				hsa-miR-4755-5p	0.00755	1.26057
				hsa-miR-4756-3p	0.00755	1.26057
				hsa-miR-4756-5p	0.00755	1.26057
				hsa-miR-4757-3p	0.00755	1.26057
				hsa-miR-4757-5p	0.00755	1.26057
				hsa-miR-4758-3p	0.00755	1.26057
				hsa-miR-4759	0.00755	1.26057
				hsa-miR-4760-3p	0.00755	1.26057
				hsa-miR-4760-5p	0.00755	1.26057
				hsa-miR-4761-3p	0.00755	1.26057
				hsa-miR-4761-5p	0.00755	1.26057
				hsa-miR-4762-3p	0.00755	1.26057
				hsa-miR-4762-5p	0.00755	1.26057
				hsa-miR-4763-5p	0.00755	1.26057
				hsa-miR-4764-3p	0.00755	1.26057
				hsa-miR-4764-5p	0.00755	1.26057
				hsa-miR-4765	0.00755	1.26057
				hsa-miR-4766-3p	0.00755	1.26057
				hsa-miR-4766-5p	0.00755	1.26057
				hsa-miR-4768-3p	0.00755	1.26057
				hsa-miR-4768-5p	0.00755	1.26057
				hsa-miR-4769-5p	0.00755	1.26057
				hsa-miR-4770	0.00755	1.26057
				hsa-miR-4771	0.00755	1.26057
				hsa-miR-4772-3p	0.00755	1.26057
				hsa-miR-4772-5p	0.00755	1.26057
				hsa-miR-4773	0.00755	1.26057
				hsa-miR-4774-3p	0.00755	1.26057
				hsa-miR-4774-5p	0.00755	1.26057
				hsa-miR-4775	0.00755	1.26057
				hsa-miR-4776-3p	0.00755	1.26057
				hsa-miR-4777-3p	0.00755	1.26057
				hsa-miR-4777-5p	0.00755	1.26057
				hsa-miR-4778-3p	0.00755	1.26057
				hsa-miR-4779	0.00755	1.26057
				hsa-miR-4780	0.00755	1.26057
				hsa-miR-4781-3p	0.00755	1.26057
				hsa-miR-4781-5p	0.00755	1.26057
				hsa-miR-4782-3p	0.00755	1.26057
				hsa-miR-4782-5p	0.00755	1.26057
				hsa-miR-4783-3p	0.00755	1.26057
				hsa-miR-4783-5p	0.00755	1.26057
				hsa-miR-4784	0.00755	1.26057
				hsa-miR-4785	0.00755	1.26057
				hsa-miR-4786-3p	0.00755	1.26057
				hsa-miR-4786-5p	0.00755	1.26057
				hsa-miR-4789-3p	0.00755	1.26057
				hsa-miR-4789-5p	0.00755	1.26057
				hsa-miR-4790-3p	0.00755	1.26057
				hsa-miR-4790-5p	0.00755	1.26057
				hsa-miR-4791	0.00755	1.26057
				hsa-miR-4792	0.00755	1.26057
				hsa-miR-4794	0.00755	1.26057
				hsa-miR-4795-3p	0.00755	1.26057
				hsa-miR-4795-5p	0.00755	1.26057
				hsa-miR-4796-3p	0.00755	1.26057
				hsa-miR-4796-5p	0.00755	1.26057
				hsa-miR-4797-3p	0.00755	1.26057
				hsa-miR-4797-5p	0.00755	1.26057
				hsa-miR-4798-3p	0.00755	1.26057
				hsa-miR-4798-5p	0.00755	1.26057
				hsa-miR-4799-3p	0.00755	1.26057
				hsa-miR-4799-5p	0.00755	1.26057
				hsa-miR-4800-3p	0.00755	1.26057
				hsa-miR-4801	0.00755	1.26057
				hsa-miR-4802-3p	0.00755	1.26057
				hsa-miR-4802-5p	0.00755	1.26057
				hsa-miR-4803	0.00755	1.26057
				hsa-miR-4804-3p	0.00755	1.26057
				hsa-miR-4804-5p	0.00755	1.26057
				hsa-miR-485-3p	0.00755	1.26057
				hsa-miR-485-5p	0.00755	1.26057
				hsa-miR-486-3p	0.00755	1.26057
				hsa-miR-487a-3p	0.00755	1.26057
				hsa-miR-487a-5p	0.00755	1.26057
				hsa-miR-487b-5p	0.00755	1.26057
				hsa-miR-488-3p	0.00755	1.26057
				hsa-miR-488-5p	0.00755	1.26057
				hsa-miR-489-5p	0.00755	1.26057
				hsa-miR-490-3p	0.00755	1.26057
				hsa-miR-490-5p	0.00755	1.26057
				hsa-miR-491-3p	0.00755	1.26057
				hsa-miR-491-5p	0.00755	1.26057
				hsa-miR-492	0.00755	1.26057
				hsa-miR-493-3p	0.00755	1.26057
				hsa-miR-493-5p	0.00755	1.26057
				hsa-miR-494-5p	0.00755	1.26057
				hsa-miR-495-5p	0.00755	1.26057
				hsa-miR-496	0.00755	1.26057
				hsa-miR-497-3p	0.00755	1.26057
				hsa-miR-498	0.00755	1.26057
				hsa-miR-4999-3p	0.00755	1.26057
				hsa-miR-4999-5p	0.00755	1.26057
				hsa-miR-499a-3p	0.00755	1.26057
				hsa-miR-499b-3p	0.00755	1.26057
				hsa-miR-499b-5p	0.00755	1.26057
				hsa-miR-5000-3p	0.00755	1.26057
				hsa-miR-5000-5p	0.00755	1.26057
				hsa-miR-5001-3p	0.00755	1.26057
				hsa-miR-5002-3p	0.00755	1.26057
				hsa-miR-5002-5p	0.00755	1.26057
				hsa-miR-5003-3p	0.00755	1.26057
				hsa-miR-5003-5p	0.00755	1.26057
				hsa-miR-5004-3p	0.00755	1.26057
				hsa-miR-5004-5p	0.00755	1.26057
				hsa-miR-5006-3p	0.00755	1.26057
				hsa-miR-5007-3p	0.00755	1.26057
				hsa-miR-5007-5p	0.00755	1.26057
				hsa-miR-5008-3p	0.00755	1.26057
				hsa-miR-5009-3p	0.00755	1.26057
				hsa-miR-5009-5p	0.00755	1.26057
				hsa-miR-500b-3p	0.00755	1.26057
				hsa-miR-500b-5p	0.00755	1.26057
				hsa-miR-5010-3p	0.00755	1.26057
				hsa-miR-5010-5p	0.00755	1.26057
				hsa-miR-5011-3p	0.00755	1.26057
				hsa-miR-5011-5p	0.00755	1.26057
				hsa-miR-503-3p	0.00755	1.26057
				hsa-miR-504-3p	0.00755	1.26057
				hsa-miR-504-5p	0.00755	1.26057
				hsa-miR-5047	0.00755	1.26057
				hsa-miR-506-3p	0.00755	1.26057
				hsa-miR-506-5p	0.00755	1.26057
				hsa-miR-507	0.00755	1.26057
				hsa-miR-508-3p	0.00755	1.26057
				hsa-miR-508-5p	0.00755	1.26057
				hsa-miR-5087	0.00755	1.26057
				hsa-miR-5088-3p	0.00755	1.26057
				hsa-miR-5089-3p	0.00755	1.26057
				hsa-miR-5089-5p	0.00755	1.26057
				hsa-miR-509-3-5p	0.00755	1.26057
				hsa-miR-509-3p	0.00755	1.26057
				hsa-miR-509-5p	0.00755	1.26057
				hsa-miR-5090	0.00755	1.26057
				hsa-miR-5091	0.00755	1.26057
				hsa-miR-5092	0.00755	1.26057
				hsa-miR-5093	0.00755	1.26057
				hsa-miR-5094	0.00755	1.26057
				hsa-miR-5095	0.00755	1.26057
				hsa-miR-510-3p	0.00755	1.26057
				hsa-miR-510-5p	0.00755	1.26057
				hsa-miR-511-3p	0.00755	1.26057
				hsa-miR-511-5p	0.00755	1.26057
				hsa-miR-512-5p	0.00755	1.26057
				hsa-miR-513a-3p	0.00755	1.26057
				hsa-miR-513b-3p	0.00755	1.26057
				hsa-miR-513b-5p	0.00755	1.26057
				hsa-miR-513c-3p	0.00755	1.26057
				hsa-miR-513c-5p	0.00755	1.26057
				hsa-miR-514a-3p	0.00755	1.26057
				hsa-miR-514a-5p	0.00755	1.26057
				hsa-miR-514b-3p	0.00755	1.26057
				hsa-miR-515-3p	0.00755	1.26057
				hsa-miR-515-5p	0.00755	1.26057
				hsa-miR-516a-3p	0.00755	1.26057
				hsa-miR-516b-5p	0.00755	1.26057
				hsa-miR-517-5p	0.00755	1.26057
				hsa-miR-517a-3p	0.00755	1.26057
				hsa-miR-517c-3p	0.00755	1.26057
				hsa-miR-5186	0.00755	1.26057
				hsa-miR-5187-3p	0.00755	1.26057
				hsa-miR-5187-5p	0.00755	1.26057
				hsa-miR-5188	0.00755	1.26057
				hsa-miR-5189-3p	0.00755	1.26057
				hsa-miR-5189-5p	0.00755	1.26057
				hsa-miR-518a-3p	0.00755	1.26057
				hsa-miR-518a-5p	0.00755	1.26057
				hsa-miR-518b	0.00755	1.26057
				hsa-miR-518c-3p	0.00755	1.26057
				hsa-miR-518c-5p	0.00755	1.26057
				hsa-miR-518d-3p	0.00755	1.26057
				hsa-miR-518e-3p	0.00755	1.26057
				hsa-miR-518e-5p	0.00755	1.26057
				hsa-miR-518f-3p	0.00755	1.26057
				hsa-miR-518f-5p	0.00755	1.26057
				hsa-miR-5191	0.00755	1.26057
				hsa-miR-5192	0.00755	1.26057
				hsa-miR-5193	0.00755	1.26057
				hsa-miR-5195-3p	0.00755	1.26057
				hsa-miR-5195-5p	0.00755	1.26057
				hsa-miR-5196-3p	0.00755	1.26057
				hsa-miR-5196-5p	0.00755	1.26057
				hsa-miR-5197-3p	0.00755	1.26057
				hsa-miR-5197-5p	0.00755	1.26057
				hsa-miR-519b-3p	0.00755	1.26057
				hsa-miR-519c-3p	0.00755	1.26057
				hsa-miR-519d-3p	0.00755	1.26057
				hsa-miR-519d-5p	0.00755	1.26057
				hsa-miR-519e-3p	0.00755	1.26057
				hsa-miR-519e-5p	0.00755	1.26057
				hsa-miR-520a-3p	0.00755	1.26057
				hsa-miR-520a-5p	0.00755	1.26057
				hsa-miR-520b	0.00755	1.26057
				hsa-miR-520c-3p	0.00755	1.26057
				hsa-miR-520d-3p	0.00755	1.26057
				hsa-miR-520e	0.00755	1.26057
				hsa-miR-520f-3p	0.00755	1.26057
				hsa-miR-520f-5p	0.00755	1.26057
				hsa-miR-520g-3p	0.00755	1.26057
				hsa-miR-520g-5p	0.00755	1.26057
				hsa-miR-520h	0.00755	1.26057
				hsa-miR-521	0.00755	1.26057
				hsa-miR-522-3p	0.00755	1.26057
				hsa-miR-523-3p	0.00755	1.26057
				hsa-miR-524-3p	0.00755	1.26057
				hsa-miR-525-3p	0.00755	1.26057
				hsa-miR-525-5p	0.00755	1.26057
				hsa-miR-526b-3p	0.00755	1.26057
				hsa-miR-526b-5p	0.00755	1.26057
				hsa-miR-539-3p	0.00755	1.26057
				hsa-miR-539-5p	0.00755	1.26057
				hsa-miR-541-3p	0.00755	1.26057
				hsa-miR-541-5p	0.00755	1.26057
				hsa-miR-543	0.00755	1.26057
				hsa-miR-544a	0.00755	1.26057
				hsa-miR-544b	0.00755	1.26057
				hsa-miR-545-3p	0.00755	1.26057
				hsa-miR-545-5p	0.00755	1.26057
				hsa-miR-548a-3p	0.00755	1.26057
				hsa-miR-548a-5p	0.00755	1.26057
				hsa-miR-548aa	0.00755	1.26057
				hsa-miR-548ab	0.00755	1.26057
				hsa-miR-548ac	0.00755	1.26057
				hsa-miR-548ad-3p	0.00755	1.26057
				hsa-miR-548ad-5p	0.00755	1.26057
				hsa-miR-548ae-3p	0.00755	1.26057
				hsa-miR-548ag	0.00755	1.26057
				hsa-miR-548ah-5p	0.00755	1.26057
				hsa-miR-548ai	0.00755	1.26057
				hsa-miR-548aj-3p	0.00755	1.26057
				hsa-miR-548aj-5p	0.00755	1.26057
				hsa-miR-548ak	0.00755	1.26057
				hsa-miR-548al	0.00755	1.26057
				hsa-miR-548am-3p	0.00755	1.26057
				hsa-miR-548an	0.00755	1.26057
				hsa-miR-548ao-3p	0.00755	1.26057
				hsa-miR-548ao-5p	0.00755	1.26057
				hsa-miR-548ap-3p	0.00755	1.26057
				hsa-miR-548ap-5p	0.00755	1.26057
				hsa-miR-548aq-5p	0.00755	1.26057
				hsa-miR-548ar-3p	0.00755	1.26057
				hsa-miR-548ar-5p	0.00755	1.26057
				hsa-miR-548as-3p	0.00755	1.26057
				hsa-miR-548as-5p	0.00755	1.26057
				hsa-miR-548at-3p	0.00755	1.26057
				hsa-miR-548at-5p	0.00755	1.26057
				hsa-miR-548au-3p	0.00755	1.26057
				hsa-miR-548au-5p	0.00755	1.26057
				hsa-miR-548av-3p	0.00755	1.26057
				hsa-miR-548av-5p	0.00755	1.26057
				hsa-miR-548aw	0.00755	1.26057
				hsa-miR-548ax	0.00755	1.26057
				hsa-miR-548ay-3p	0.00755	1.26057
				hsa-miR-548ay-5p	0.00755	1.26057
				hsa-miR-548az-3p	0.00755	1.26057
				hsa-miR-548az-5p	0.00755	1.26057
				hsa-miR-548b-3p	0.00755	1.26057
				hsa-miR-548b-5p	0.00755	1.26057
				hsa-miR-548ba	0.00755	1.26057
				hsa-miR-548bb-3p	0.00755	1.26057
				hsa-miR-548bb-5p	0.00755	1.26057
				hsa-miR-548c-3p	0.00755	1.26057
				hsa-miR-548d-3p	0.00755	1.26057
				hsa-miR-548d-5p	0.00755	1.26057
				hsa-miR-548e-3p	0.00755	1.26057
				hsa-miR-548e-5p	0.00755	1.26057
				hsa-miR-548f-3p	0.00755	1.26057
				hsa-miR-548f-5p	0.00755	1.26057
				hsa-miR-548g-3p	0.00755	1.26057
				hsa-miR-548h-3p	0.00755	1.26057
				hsa-miR-548h-5p	0.00755	1.26057
				hsa-miR-548i	0.00755	1.26057
				hsa-miR-548j-3p	0.00755	1.26057
				hsa-miR-548j-5p	0.00755	1.26057
				hsa-miR-548k	0.00755	1.26057
				hsa-miR-548l	0.00755	1.26057
				hsa-miR-548m	0.00755	1.26057
				hsa-miR-548n	0.00755	1.26057
				hsa-miR-548p	0.00755	1.26057
				hsa-miR-548q	0.00755	1.26057
				hsa-miR-548s	0.00755	1.26057
				hsa-miR-548t-5p	0.00755	1.26057
				hsa-miR-548u	0.00755	1.26057
				hsa-miR-548v	0.00755	1.26057
				hsa-miR-548w	0.00755	1.26057
				hsa-miR-548x-3p	0.00755	1.26057
				hsa-miR-548y	0.00755	1.26057
				hsa-miR-549a	0.00755	1.26057
				hsa-miR-550a-3p	0.00755	1.26057
				hsa-miR-550b-2-5p	0.00755	1.26057
				hsa-miR-550b-3p	0.00755	1.26057
				hsa-miR-551a	0.00755	1.26057
				hsa-miR-551b-5p	0.00755	1.26057
				hsa-miR-552-3p	0.00755	1.26057
				hsa-miR-552-5p	0.00755	1.26057
				hsa-miR-553	0.00755	1.26057
				hsa-miR-554	0.00755	1.26057
				hsa-miR-555	0.00755	1.26057
				hsa-miR-556-3p	0.00755	1.26057
				hsa-miR-556-5p	0.00755	1.26057
				hsa-miR-557	0.00755	1.26057
				hsa-miR-5571-3p	0.00755	1.26057
				hsa-miR-5571-5p	0.00755	1.26057
				hsa-miR-5572	0.00755	1.26057
				hsa-miR-5579-3p	0.00755	1.26057
				hsa-miR-5579-5p	0.00755	1.26057
				hsa-miR-558	0.00755	1.26057
				hsa-miR-5580-3p	0.00755	1.26057
				hsa-miR-5580-5p	0.00755	1.26057
				hsa-miR-5581-3p	0.00755	1.26057
				hsa-miR-5582-3p	0.00755	1.26057
				hsa-miR-5582-5p	0.00755	1.26057
				hsa-miR-5583-3p	0.00755	1.26057
				hsa-miR-5583-5p	0.00755	1.26057
				hsa-miR-5584-3p	0.00755	1.26057
				hsa-miR-5584-5p	0.00755	1.26057
				hsa-miR-5585-5p	0.00755	1.26057
				hsa-miR-5586-3p	0.00755	1.26057
				hsa-miR-5586-5p	0.00755	1.26057
				hsa-miR-5587-3p	0.00755	1.26057
				hsa-miR-5587-5p	0.00755	1.26057
				hsa-miR-5588-3p	0.00755	1.26057
				hsa-miR-5588-5p	0.00755	1.26057
				hsa-miR-5589-3p	0.00755	1.26057
				hsa-miR-5589-5p	0.00755	1.26057
				hsa-miR-559	0.00755	1.26057
				hsa-miR-5590-3p	0.00755	1.26057
				hsa-miR-5590-5p	0.00755	1.26057
				hsa-miR-5591-3p	0.00755	1.26057
				hsa-miR-5591-5p	0.00755	1.26057
				hsa-miR-561-3p	0.00755	1.26057
				hsa-miR-561-5p	0.00755	1.26057
				hsa-miR-562	0.00755	1.26057
				hsa-miR-563	0.00755	1.26057
				hsa-miR-566	0.00755	1.26057
				hsa-miR-567	0.00755	1.26057
				hsa-miR-568	0.00755	1.26057
				hsa-miR-5680	0.00755	1.26057
				hsa-miR-5681a	0.00755	1.26057
				hsa-miR-5681b	0.00755	1.26057
				hsa-miR-5682	0.00755	1.26057
				hsa-miR-5683	0.00755	1.26057
				hsa-miR-5685	0.00755	1.26057
				hsa-miR-5687	0.00755	1.26057
				hsa-miR-5688	0.00755	1.26057
				hsa-miR-5689	0.00755	1.26057
				hsa-miR-569	0.00755	1.26057
				hsa-miR-5690	0.00755	1.26057
				hsa-miR-5691	0.00755	1.26057
				hsa-miR-5692a	0.00755	1.26057
				hsa-miR-5692b	0.00755	1.26057
				hsa-miR-5692c	0.00755	1.26057
				hsa-miR-5693	0.00755	1.26057
				hsa-miR-5694	0.00755	1.26057
				hsa-miR-5695	0.00755	1.26057
				hsa-miR-5696	0.00755	1.26057
				hsa-miR-5697	0.00755	1.26057
				hsa-miR-5698	0.00755	1.26057
				hsa-miR-5699-3p	0.00755	1.26057
				hsa-miR-5699-5p	0.00755	1.26057
				hsa-miR-570-3p	0.00755	1.26057
				hsa-miR-5700	0.00755	1.26057
				hsa-miR-5702	0.00755	1.26057
				hsa-miR-5704	0.00755	1.26057
				hsa-miR-5705	0.00755	1.26057
				hsa-miR-5706	0.00755	1.26057
				hsa-miR-5707	0.00755	1.26057
				hsa-miR-5708	0.00755	1.26057
				hsa-miR-571	0.00755	1.26057
				hsa-miR-573	0.00755	1.26057
				hsa-miR-576-3p	0.00755	1.26057
				hsa-miR-576-5p	0.00755	1.26057
				hsa-miR-577	0.00755	1.26057
				hsa-miR-578	0.00755	1.26057
				hsa-miR-579-5p	0.00755	1.26057
				hsa-miR-580-3p	0.00755	1.26057
				hsa-miR-580-5p	0.00755	1.26057
				hsa-miR-581	0.00755	1.26057
				hsa-miR-582-3p	0.00755	1.26057
				hsa-miR-583	0.00755	1.26057
				hsa-miR-584-3p	0.00755	1.26057
				hsa-miR-585-5p	0.00755	1.26057
				hsa-miR-586	0.00755	1.26057
				hsa-miR-587	0.00755	1.26057
				hsa-miR-588	0.00755	1.26057
				hsa-miR-589-3p	0.00755	1.26057
				hsa-miR-589-5p	0.00755	1.26057
				hsa-miR-590-3p	0.00755	1.26057
				hsa-miR-591	0.00755	1.26057
				hsa-miR-592	0.00755	1.26057
				hsa-miR-593-3p	0.00755	1.26057
				hsa-miR-593-5p	0.00755	1.26057
				hsa-miR-596	0.00755	1.26057
				hsa-miR-597-3p	0.00755	1.26057
				hsa-miR-597-5p	0.00755	1.26057
				hsa-miR-598-5p	0.00755	1.26057
				hsa-miR-599	0.00755	1.26057
				hsa-miR-600	0.00755	1.26057
				hsa-miR-601	0.00755	1.26057
				hsa-miR-603	0.00755	1.26057
				hsa-miR-604	0.00755	1.26057
				hsa-miR-605-3p	0.00755	1.26057
				hsa-miR-605-5p	0.00755	1.26057
				hsa-miR-606	0.00755	1.26057
				hsa-miR-607	0.00755	1.26057
				hsa-miR-6070	0.00755	1.26057
				hsa-miR-6071	0.00755	1.26057
				hsa-miR-6072	0.00755	1.26057
				hsa-miR-6073	0.00755	1.26057
				hsa-miR-6074	0.00755	1.26057
				hsa-miR-6075	0.00755	1.26057
				hsa-miR-6077	0.00755	1.26057
				hsa-miR-6078	0.00755	1.26057
				hsa-miR-6079	0.00755	1.26057
				hsa-miR-608	0.00755	1.26057
				hsa-miR-6080	0.00755	1.26057
				hsa-miR-6081	0.00755	1.26057
				hsa-miR-6082	0.00755	1.26057
				hsa-miR-6084	0.00755	1.26057
				hsa-miR-609	0.00755	1.26057
				hsa-miR-610	0.00755	1.26057
				hsa-miR-611	0.00755	1.26057
				hsa-miR-612	0.00755	1.26057
				hsa-miR-6128	0.00755	1.26057
				hsa-miR-6129	0.00755	1.26057
				hsa-miR-613	0.00755	1.26057
				hsa-miR-6133	0.00755	1.26057
				hsa-miR-6134	0.00755	1.26057
				hsa-miR-614	0.00755	1.26057
				hsa-miR-615-3p	0.00755	1.26057
				hsa-miR-615-5p	0.00755	1.26057
				hsa-miR-616-3p	0.00755	1.26057
				hsa-miR-616-5p	0.00755	1.26057
				hsa-miR-617	0.00755	1.26057
				hsa-miR-618	0.00755	1.26057
				hsa-miR-619-3p	0.00755	1.26057
				hsa-miR-620	0.00755	1.26057
				hsa-miR-621	0.00755	1.26057
				hsa-miR-624-3p	0.00755	1.26057
				hsa-miR-624-5p	0.00755	1.26057
				hsa-miR-625-3p	0.00755	1.26057
				hsa-miR-626	0.00755	1.26057
				hsa-miR-627-3p	0.00755	1.26057
				hsa-miR-628-3p	0.00755	1.26057
				hsa-miR-632	0.00755	1.26057
				hsa-miR-633	0.00755	1.26057
				hsa-miR-634	0.00755	1.26057
				hsa-miR-635	0.00755	1.26057
				hsa-miR-636	0.00755	1.26057
				hsa-miR-637	0.00755	1.26057
				hsa-miR-639	0.00755	1.26057
				hsa-miR-640	0.00755	1.26057
				hsa-miR-641	0.00755	1.26057
				hsa-miR-642a-5p	0.00755	1.26057
				hsa-miR-642b-5p	0.00755	1.26057
				hsa-miR-643	0.00755	1.26057
				hsa-miR-644a	0.00755	1.26057
				hsa-miR-645	0.00755	1.26057
				hsa-miR-646	0.00755	1.26057
				hsa-miR-647	0.00755	1.26057
				hsa-miR-648	0.00755	1.26057
				hsa-miR-649	0.00755	1.26057
				hsa-miR-6499-3p	0.00755	1.26057
				hsa-miR-6499-5p	0.00755	1.26057
				hsa-miR-6500-3p	0.00755	1.26057
				hsa-miR-6500-5p	0.00755	1.26057
				hsa-miR-6501-3p	0.00755	1.26057
				hsa-miR-6501-5p	0.00755	1.26057
				hsa-miR-6502-3p	0.00755	1.26057
				hsa-miR-6502-5p	0.00755	1.26057
				hsa-miR-6503-3p	0.00755	1.26057
				hsa-miR-6503-5p	0.00755	1.26057
				hsa-miR-6504-3p	0.00755	1.26057
				hsa-miR-6504-5p	0.00755	1.26057
				hsa-miR-6505-3p	0.00755	1.26057
				hsa-miR-6505-5p	0.00755	1.26057
				hsa-miR-6506-3p	0.00755	1.26057
				hsa-miR-6506-5p	0.00755	1.26057
				hsa-miR-6507-3p	0.00755	1.26057
				hsa-miR-6507-5p	0.00755	1.26057
				hsa-miR-6508-3p	0.00755	1.26057
				hsa-miR-6509-3p	0.00755	1.26057
				hsa-miR-6509-5p	0.00755	1.26057
				hsa-miR-651-3p	0.00755	1.26057
				hsa-miR-651-5p	0.00755	1.26057
				hsa-miR-6510-3p	0.00755	1.26057
				hsa-miR-6511a-3p	0.00755	1.26057
				hsa-miR-6511a-5p	0.00755	1.26057
				hsa-miR-6511b-3p	0.00755	1.26057
				hsa-miR-6511b-5p	0.00755	1.26057
				hsa-miR-6512-3p	0.00755	1.26057
				hsa-miR-6513-3p	0.00755	1.26057
				hsa-miR-6513-5p	0.00755	1.26057
				hsa-miR-6514-3p	0.00755	1.26057
				hsa-miR-6514-5p	0.00755	1.26057
				hsa-miR-6515-5p	0.00755	1.26057
				hsa-miR-653-3p	0.00755	1.26057
				hsa-miR-653-5p	0.00755	1.26057
				hsa-miR-654-5p	0.00755	1.26057
				hsa-miR-655-3p	0.00755	1.26057
				hsa-miR-655-5p	0.00755	1.26057
				hsa-miR-656-3p	0.00755	1.26057
				hsa-miR-656-5p	0.00755	1.26057
				hsa-miR-657	0.00755	1.26057
				hsa-miR-658	0.00755	1.26057
				hsa-miR-659-3p	0.00755	1.26057
				hsa-miR-659-5p	0.00755	1.26057
				hsa-miR-660-3p	0.00755	1.26057
				hsa-miR-661	0.00755	1.26057
				hsa-miR-662	0.00755	1.26057
				hsa-miR-668-3p	0.00755	1.26057
				hsa-miR-668-5p	0.00755	1.26057
				hsa-miR-670-3p	0.00755	1.26057
				hsa-miR-670-5p	0.00755	1.26057
				hsa-miR-671-3p	0.00755	1.26057
				hsa-miR-6715a-3p	0.00755	1.26057
				hsa-miR-6715b-3p	0.00755	1.26057
				hsa-miR-6715b-5p	0.00755	1.26057
				hsa-miR-6716-3p	0.00755	1.26057
				hsa-miR-6716-5p	0.00755	1.26057
				hsa-miR-6718-5p	0.00755	1.26057
				hsa-miR-6719-3p	0.00755	1.26057
				hsa-miR-6720-3p	0.00755	1.26057
				hsa-miR-6720-5p	0.00755	1.26057
				hsa-miR-6721-5p	0.00755	1.26057
				hsa-miR-6722-5p	0.00755	1.26057
				hsa-miR-6723-5p	0.00755	1.26057
				hsa-miR-6726-3p	0.00755	1.26057
				hsa-miR-6726-5p	0.00755	1.26057
				hsa-miR-6727-3p	0.00755	1.26057
				hsa-miR-6728-3p	0.00755	1.26057
				hsa-miR-6729-3p	0.00755	1.26057
				hsa-miR-6729-5p	0.00755	1.26057
				hsa-miR-6730-3p	0.00755	1.26057
				hsa-miR-6730-5p	0.00755	1.26057
				hsa-miR-6731-3p	0.00755	1.26057
				hsa-miR-6731-5p	0.00755	1.26057
				hsa-miR-6732-3p	0.00755	1.26057
				hsa-miR-6733-3p	0.00755	1.26057
				hsa-miR-6733-5p	0.00755	1.26057
				hsa-miR-6734-3p	0.00755	1.26057
				hsa-miR-6735-3p	0.00755	1.26057
				hsa-miR-6735-5p	0.00755	1.26057
				hsa-miR-6736-3p	0.00755	1.26057
				hsa-miR-6736-5p	0.00755	1.26057
				hsa-miR-6737-5p	0.00755	1.26057
				hsa-miR-6738-3p	0.00755	1.26057
				hsa-miR-6739-3p	0.00755	1.26057
				hsa-miR-6739-5p	0.00755	1.26057
				hsa-miR-6740-3p	0.00755	1.26057
				hsa-miR-6741-3p	0.00755	1.26057
				hsa-miR-6742-3p	0.00755	1.26057
				hsa-miR-6742-5p	0.00755	1.26057
				hsa-miR-6743-3p	0.00755	1.26057
				hsa-miR-6743-5p	0.00755	1.26057
				hsa-miR-6744-3p	0.00755	1.26057
				hsa-miR-6744-5p	0.00755	1.26057
				hsa-miR-6746-3p	0.00755	1.26057
				hsa-miR-6746-5p	0.00755	1.26057
				hsa-miR-6747-3p	0.00755	1.26057
				hsa-miR-6748-3p	0.00755	1.26057
				hsa-miR-6748-5p	0.00755	1.26057
				hsa-miR-6749-3p	0.00755	1.26057
				hsa-miR-675-3p	0.00755	1.26057
				hsa-miR-675-5p	0.00755	1.26057
				hsa-miR-6750-3p	0.00755	1.26057
				hsa-miR-6750-5p	0.00755	1.26057
				hsa-miR-6751-3p	0.00755	1.26057
				hsa-miR-6751-5p	0.00755	1.26057
				hsa-miR-6754-3p	0.00755	1.26057
				hsa-miR-6754-5p	0.00755	1.26057
				hsa-miR-6755-3p	0.00755	1.26057
				hsa-miR-6755-5p	0.00755	1.26057
				hsa-miR-6756-3p	0.00755	1.26057
				hsa-miR-6757-3p	0.00755	1.26057
				hsa-miR-6758-3p	0.00755	1.26057
				hsa-miR-6758-5p	0.00755	1.26057
				hsa-miR-6759-5p	0.00755	1.26057
				hsa-miR-676-3p	0.00755	1.26057
				hsa-miR-676-5p	0.00755	1.26057
				hsa-miR-6760-5p	0.00755	1.26057
				hsa-miR-6761-3p	0.00755	1.26057
				hsa-miR-6761-5p	0.00755	1.26057
				hsa-miR-6762-3p	0.00755	1.26057
				hsa-miR-6762-5p	0.00755	1.26057
				hsa-miR-6764-3p	0.00755	1.26057
				hsa-miR-6764-5p	0.00755	1.26057
				hsa-miR-6765-3p	0.00755	1.26057
				hsa-miR-6766-5p	0.00755	1.26057
				hsa-miR-6767-3p	0.00755	1.26057
				hsa-miR-6768-3p	0.00755	1.26057
				hsa-miR-6769a-3p	0.00755	1.26057
				hsa-miR-6769b-3p	0.00755	1.26057
				hsa-miR-6770-3p	0.00755	1.26057
				hsa-miR-6770-5p	0.00755	1.26057
				hsa-miR-6771-3p	0.00755	1.26057
				hsa-miR-6771-5p	0.00755	1.26057
				hsa-miR-6772-3p	0.00755	1.26057
				hsa-miR-6773-3p	0.00755	1.26057
				hsa-miR-6773-5p	0.00755	1.26057
				hsa-miR-6774-3p	0.00755	1.26057
				hsa-miR-6774-5p	0.00755	1.26057
				hsa-miR-6775-3p	0.00755	1.26057
				hsa-miR-6776-3p	0.00755	1.26057
				hsa-miR-6776-5p	0.00755	1.26057
				hsa-miR-6778-3p	0.00755	1.26057
				hsa-miR-6779-3p	0.00755	1.26057
				hsa-miR-6780a-3p	0.00755	1.26057
				hsa-miR-6780b-3p	0.00755	1.26057
				hsa-miR-6781-3p	0.00755	1.26057
				hsa-miR-6781-5p	0.00755	1.26057
				hsa-miR-6782-3p	0.00755	1.26057
				hsa-miR-6782-5p	0.00755	1.26057
				hsa-miR-6783-3p	0.00755	1.26057
				hsa-miR-6783-5p	0.00755	1.26057
				hsa-miR-6784-3p	0.00755	1.26057
				hsa-miR-6786-3p	0.00755	1.26057
				hsa-miR-6787-3p	0.00755	1.26057
				hsa-miR-6787-5p	0.00755	1.26057
				hsa-miR-6788-3p	0.00755	1.26057
				hsa-miR-6789-3p	0.00755	1.26057
				hsa-miR-6790-3p	0.00755	1.26057
				hsa-miR-6790-5p	0.00755	1.26057
				hsa-miR-6791-3p	0.00755	1.26057
				hsa-miR-6792-3p	0.00755	1.26057
				hsa-miR-6792-5p	0.00755	1.26057
				hsa-miR-6793-3p	0.00755	1.26057
				hsa-miR-6793-5p	0.00755	1.26057
				hsa-miR-6794-3p	0.00755	1.26057
				hsa-miR-6795-3p	0.00755	1.26057
				hsa-miR-6795-5p	0.00755	1.26057
				hsa-miR-6796-3p	0.00755	1.26057
				hsa-miR-6799-3p	0.00755	1.26057
				hsa-miR-6801-3p	0.00755	1.26057
				hsa-miR-6801-5p	0.00755	1.26057
				hsa-miR-6802-3p	0.00755	1.26057
				hsa-miR-6802-5p	0.00755	1.26057
				hsa-miR-6803-3p	0.00755	1.26057
				hsa-miR-6804-3p	0.00755	1.26057
				hsa-miR-6804-5p	0.00755	1.26057
				hsa-miR-6806-3p	0.00755	1.26057
				hsa-miR-6807-3p	0.00755	1.26057
				hsa-miR-6808-3p	0.00755	1.26057
				hsa-miR-6809-3p	0.00755	1.26057
				hsa-miR-6810-3p	0.00755	1.26057
				hsa-miR-6810-5p	0.00755	1.26057
				hsa-miR-6811-3p	0.00755	1.26057
				hsa-miR-6811-5p	0.00755	1.26057
				hsa-miR-6813-5p	0.00755	1.26057
				hsa-miR-6814-3p	0.00755	1.26057
				hsa-miR-6814-5p	0.00755	1.26057
				hsa-miR-6815-3p	0.00755	1.26057
				hsa-miR-6815-5p	0.00755	1.26057
				hsa-miR-6816-3p	0.00755	1.26057
				hsa-miR-6816-5p	0.00755	1.26057
				hsa-miR-6817-3p	0.00755	1.26057
				hsa-miR-6818-3p	0.00755	1.26057
				hsa-miR-6818-5p	0.00755	1.26057
				hsa-miR-6820-3p	0.00755	1.26057
				hsa-miR-6821-3p	0.00755	1.26057
				hsa-miR-6822-3p	0.00755	1.26057
				hsa-miR-6822-5p	0.00755	1.26057
				hsa-miR-6823-3p	0.00755	1.26057
				hsa-miR-6823-5p	0.00755	1.26057
				hsa-miR-6824-3p	0.00755	1.26057
				hsa-miR-6825-3p	0.00755	1.26057
				hsa-miR-6825-5p	0.00755	1.26057
				hsa-miR-6826-3p	0.00755	1.26057
				hsa-miR-6827-3p	0.00755	1.26057
				hsa-miR-6827-5p	0.00755	1.26057
				hsa-miR-6828-3p	0.00755	1.26057
				hsa-miR-6828-5p	0.00755	1.26057
				hsa-miR-6829-3p	0.00755	1.26057
				hsa-miR-6830-3p	0.00755	1.26057
				hsa-miR-6831-3p	0.00755	1.26057
				hsa-miR-6832-3p	0.00755	1.26057
				hsa-miR-6832-5p	0.00755	1.26057
				hsa-miR-6833-3p	0.00755	1.26057
				hsa-miR-6834-3p	0.00755	1.26057
				hsa-miR-6834-5p	0.00755	1.26057
				hsa-miR-6835-3p	0.00755	1.26057
				hsa-miR-6835-5p	0.00755	1.26057
				hsa-miR-6836-3p	0.00755	1.26057
				hsa-miR-6836-5p	0.00755	1.26057
				hsa-miR-6837-3p	0.00755	1.26057
				hsa-miR-6838-3p	0.00755	1.26057
				hsa-miR-6838-5p	0.00755	1.26057
				hsa-miR-6839-3p	0.00755	1.26057
				hsa-miR-6839-5p	0.00755	1.26057
				hsa-miR-6840-3p	0.00755	1.26057
				hsa-miR-6840-5p	0.00755	1.26057
				hsa-miR-6841-3p	0.00755	1.26057
				hsa-miR-6841-5p	0.00755	1.26057
				hsa-miR-6842-3p	0.00755	1.26057
				hsa-miR-6842-5p	0.00755	1.26057
				hsa-miR-6843-3p	0.00755	1.26057
				hsa-miR-6844	0.00755	1.26057
				hsa-miR-6845-3p	0.00755	1.26057
				hsa-miR-6846-3p	0.00755	1.26057
				hsa-miR-6847-3p	0.00755	1.26057
				hsa-miR-6848-3p	0.00755	1.26057
				hsa-miR-6849-3p	0.00755	1.26057
				hsa-miR-6850-3p	0.00755	1.26057
				hsa-miR-6851-3p	0.00755	1.26057
				hsa-miR-6852-3p	0.00755	1.26057
				hsa-miR-6852-5p	0.00755	1.26057
				hsa-miR-6853-3p	0.00755	1.26057
				hsa-miR-6853-5p	0.00755	1.26057
				hsa-miR-6854-3p	0.00755	1.26057
				hsa-miR-6854-5p	0.00755	1.26057
				hsa-miR-6855-3p	0.00755	1.26057
				hsa-miR-6855-5p	0.00755	1.26057
				hsa-miR-6856-3p	0.00755	1.26057
				hsa-miR-6857-3p	0.00755	1.26057
				hsa-miR-6859-3p	0.00755	1.26057
				hsa-miR-6859-5p	0.00755	1.26057
				hsa-miR-6862-3p	0.00755	1.26057
				hsa-miR-6862-5p	0.00755	1.26057
				hsa-miR-6863	0.00755	1.26057
				hsa-miR-6864-3p	0.00755	1.26057
				hsa-miR-6864-5p	0.00755	1.26057
				hsa-miR-6866-3p	0.00755	1.26057
				hsa-miR-6866-5p	0.00755	1.26057
				hsa-miR-6867-3p	0.00755	1.26057
				hsa-miR-6868-3p	0.00755	1.26057
				hsa-miR-6868-5p	0.00755	1.26057
				hsa-miR-6869-3p	0.00755	1.26057
				hsa-miR-6871-3p	0.00755	1.26057
				hsa-miR-6871-5p	0.00755	1.26057
				hsa-miR-6873-3p	0.00755	1.26057
				hsa-miR-6873-5p	0.00755	1.26057
				hsa-miR-6874-3p	0.00755	1.26057
				hsa-miR-6874-5p	0.00755	1.26057
				hsa-miR-6875-3p	0.00755	1.26057
				hsa-miR-6876-3p	0.00755	1.26057
				hsa-miR-6876-5p	0.00755	1.26057
				hsa-miR-6877-3p	0.00755	1.26057
				hsa-miR-6878-3p	0.00755	1.26057
				hsa-miR-6878-5p	0.00755	1.26057
				hsa-miR-6879-3p	0.00755	1.26057
				hsa-miR-6881-3p	0.00755	1.26057
				hsa-miR-6881-5p	0.00755	1.26057
				hsa-miR-6882-3p	0.00755	1.26057
				hsa-miR-6883-3p	0.00755	1.26057
				hsa-miR-6883-5p	0.00755	1.26057
				hsa-miR-6884-3p	0.00755	1.26057
				hsa-miR-6884-5p	0.00755	1.26057
				hsa-miR-6885-3p	0.00755	1.26057
				hsa-miR-6885-5p	0.00755	1.26057
				hsa-miR-6886-3p	0.00755	1.26057
				hsa-miR-6887-3p	0.00755	1.26057
				hsa-miR-6888-3p	0.00755	1.26057
				hsa-miR-6888-5p	0.00755	1.26057
				hsa-miR-6889-5p	0.00755	1.26057
				hsa-miR-6890-3p	0.00755	1.26057
				hsa-miR-6891-3p	0.00755	1.26057
				hsa-miR-6892-3p	0.00755	1.26057
				hsa-miR-6892-5p	0.00755	1.26057
				hsa-miR-6893-3p	0.00755	1.26057
				hsa-miR-6894-3p	0.00755	1.26057
				hsa-miR-6895-3p	0.00755	1.26057
				hsa-miR-6895-5p	0.00755	1.26057
				hsa-miR-708-3p	0.00755	1.26057
				hsa-miR-7106-3p	0.00755	1.26057
				hsa-miR-7107-3p	0.00755	1.26057
				hsa-miR-7108-3p	0.00755	1.26057
				hsa-miR-7109-3p	0.00755	1.26057
				hsa-miR-711	0.00755	1.26057
				hsa-miR-7110-3p	0.00755	1.26057
				hsa-miR-7111-3p	0.00755	1.26057
				hsa-miR-7112-3p	0.00755	1.26057
				hsa-miR-7112-5p	0.00755	1.26057
				hsa-miR-7113-3p	0.00755	1.26057
				hsa-miR-7113-5p	0.00755	1.26057
				hsa-miR-7114-3p	0.00755	1.26057
				hsa-miR-7151-3p	0.00755	1.26057
				hsa-miR-7151-5p	0.00755	1.26057
				hsa-miR-7152-5p	0.00755	1.26057
				hsa-miR-7153-3p	0.00755	1.26057
				hsa-miR-7153-5p	0.00755	1.26057
				hsa-miR-7154-3p	0.00755	1.26057
				hsa-miR-7154-5p	0.00755	1.26057
				hsa-miR-7155-3p	0.00755	1.26057
				hsa-miR-7155-5p	0.00755	1.26057
				hsa-miR-7156-3p	0.00755	1.26057
				hsa-miR-7156-5p	0.00755	1.26057
				hsa-miR-7157-3p	0.00755	1.26057
				hsa-miR-7157-5p	0.00755	1.26057
				hsa-miR-7158-3p	0.00755	1.26057
				hsa-miR-7158-5p	0.00755	1.26057
				hsa-miR-7159-3p	0.00755	1.26057
				hsa-miR-7159-5p	0.00755	1.26057
				hsa-miR-7160-3p	0.00755	1.26057
				hsa-miR-7160-5p	0.00755	1.26057
				hsa-miR-7161-3p	0.00755	1.26057
				hsa-miR-7161-5p	0.00755	1.26057
				hsa-miR-7162-5p	0.00755	1.26057
				hsa-miR-744-3p	0.00755	1.26057
				hsa-miR-758-3p	0.00755	1.26057
				hsa-miR-758-5p	0.00755	1.26057
				hsa-miR-759	0.00755	1.26057
				hsa-miR-761	0.00755	1.26057
				hsa-miR-764	0.00755	1.26057
				hsa-miR-766-5p	0.00755	1.26057
				hsa-miR-767-3p	0.00755	1.26057
				hsa-miR-767-5p	0.00755	1.26057
				hsa-miR-769-3p	0.00755	1.26057
				hsa-miR-770-5p	0.00755	1.26057
				hsa-miR-7702	0.00755	1.26057
				hsa-miR-7703	0.00755	1.26057
				hsa-miR-7705	0.00755	1.26057
				hsa-miR-7706	0.00755	1.26057
				hsa-miR-7843-3p	0.00755	1.26057
				hsa-miR-7843-5p	0.00755	1.26057
				hsa-miR-7844-5p	0.00755	1.26057
				hsa-miR-7848-3p	0.00755	1.26057
				hsa-miR-7849-3p	0.00755	1.26057
				hsa-miR-7850-5p	0.00755	1.26057
				hsa-miR-7852-3p	0.00755	1.26057
				hsa-miR-7853-5p	0.00755	1.26057
				hsa-miR-7854-3p	0.00755	1.26057
				hsa-miR-7855-5p	0.00755	1.26057
				hsa-miR-7856-5p	0.00755	1.26057
				hsa-miR-7973	0.00755	1.26057
				hsa-miR-7974	0.00755	1.26057
				hsa-miR-7976	0.00755	1.26057
				hsa-miR-7978	0.00755	1.26057
				hsa-miR-802	0.00755	1.26057
				hsa-miR-8052	0.00755	1.26057
				hsa-miR-8053	0.00755	1.26057
				hsa-miR-8054	0.00755	1.26057
				hsa-miR-8055	0.00755	1.26057
				hsa-miR-8056	0.00755	1.26057
				hsa-miR-8057	0.00755	1.26057
				hsa-miR-8058	0.00755	1.26057
				hsa-miR-8059	0.00755	1.26057
				hsa-miR-8061	0.00755	1.26057
				hsa-miR-8062	0.00755	1.26057
				hsa-miR-8065	0.00755	1.26057
				hsa-miR-8066	0.00755	1.26057
				hsa-miR-8067	0.00755	1.26057
				hsa-miR-8068	0.00755	1.26057
				hsa-miR-8070	0.00755	1.26057
				hsa-miR-8073	0.00755	1.26057
				hsa-miR-8074	0.00755	1.26057
				hsa-miR-8075	0.00755	1.26057
				hsa-miR-8076	0.00755	1.26057
				hsa-miR-8077	0.00755	1.26057
				hsa-miR-8078	0.00755	1.26057
				hsa-miR-8079	0.00755	1.26057
				hsa-miR-8080	0.00755	1.26057
				hsa-miR-8081	0.00755	1.26057
				hsa-miR-8082	0.00755	1.26057
				hsa-miR-8083	0.00755	1.26057
				hsa-miR-8084	0.00755	1.26057
				hsa-miR-8085	0.00755	1.26057
				hsa-miR-8086	0.00755	1.26057
				hsa-miR-8087	0.00755	1.26057
				hsa-miR-8088	0.00755	1.26057
				hsa-miR-873-3p	0.00755	1.26057
				hsa-miR-875-3p	0.00755	1.26057
				hsa-miR-875-5p	0.00755	1.26057
				hsa-miR-876-3p	0.00755	1.26057
				hsa-miR-876-5p	0.00755	1.26057
				hsa-miR-877-5p	0.00755	1.26057
				hsa-miR-885-3p	0.00755	1.26057
				hsa-miR-885-5p	0.00755	1.26057
				hsa-miR-887-5p	0.00755	1.26057
				hsa-miR-888-3p	0.00755	1.26057
				hsa-miR-889-3p	0.00755	1.26057
				hsa-miR-889-5p	0.00755	1.26057
				hsa-miR-890	0.00755	1.26057
				hsa-miR-891a-3p	0.00755	1.26057
				hsa-miR-891a-5p	0.00755	1.26057
				hsa-miR-892a	0.00755	1.26057
				hsa-miR-892c-3p	0.00755	1.26057
				hsa-miR-892c-5p	0.00755	1.26057
				hsa-miR-9-3p	0.00755	1.26057
				hsa-miR-9-5p	0.00755	1.26057
				hsa-miR-920	0.00755	1.26057
				hsa-miR-921	0.00755	1.26057
				hsa-miR-922	0.00755	1.26057
				hsa-miR-924	0.00755	1.26057
				hsa-miR-92a-1-5p	0.00755	1.26057
				hsa-miR-92a-2-5p	0.00755	1.26057
				hsa-miR-92b-3p	0.00755	1.26057
				hsa-miR-93-3p	0.00755	1.26057
				hsa-miR-934	0.00755	1.26057
				hsa-miR-935	0.00755	1.26057
				hsa-miR-936	0.00755	1.26057
				hsa-miR-937-3p	0.00755	1.26057
				hsa-miR-938	0.00755	1.26057
				hsa-miR-939-3p	0.00755	1.26057
				hsa-miR-941	0.00755	1.26057
				hsa-miR-942-3p	0.00755	1.26057
				hsa-miR-942-5p	0.00755	1.26057
				hsa-miR-943	0.00755	1.26057
				hsa-miR-944	0.00755	1.26057
				hsa-miR-95-5p	0.00755	1.26057
				hsa-miR-9500	0.00755	1.26057
				hsa-miR-96-3p	0.00755	1.26057
				hsa-miR-98-3p	0.00755	1.26057
				NC1_00000197	0.00755	1.26057
				NC1_00000215	0.00755	1.26057
				NC2_00079215	0.00755	1.26057
				NC2_00092197	0.00755	1.26057
				NC2_00106057	0.00755	1.26057
				NC2_00122731	0.00755	1.26057
				NegativeControl	0.00755	1.26057
				hsa-miR-598-3p	0.00518	1.2536
				hur_4	0.00297	1.24731
				hsa-miR-151b	0.00242	1.24501
				hsa-miR-4672	0.00405	1.23399
				hsa-miR-361-5p	0.00223	1.22187
				hsa-miR-23a-3p	0.0035	1.20921
				hsa-miR-1260a	0.0198	1.203
				hsa-miR-6508-5p	0.0155	1.18651
				hsa-miR-27a-3p	0.0028	1.18552
				dmr_31a	0.00434	1.17662
				hsa-miR-340-5p	0.00696	1.15144
				hsa-miR-335-5p	0.00824	1.14332
				hsa-miR-590-5p	0.00637	1.13977
				hsa-miR-22-3p	0.00392	1.13081
				dmr_285	0.00627	1.12783
				hsa-miR-7977	0.0126	1.12185
				hur_6	0.00461	1.11968
				hsa-let-7d-5p	0.00375	1.1054
				hsa-miR-4497	0.0062	1.09319
				hsa-miR-16-2-3p	0.0152	1.08815
				hsa-miR-6132	0.0254	1.06984
				hsa-miR-301a-3p	0.00795	1.0668
				hsa-miR-103a-3p	0.00523	1.06678
				hsa-miR-4653-3p	0.00974	1.06558
				hsa-miR-574-5p	0.015	1.06498
				hsa-miR-1238-3p	0.0077	1.05689
				hsa-let-7a-5p	0.00444	1.05531
				hsa-miR-3162-3p	0.0115	1.05504
				hsa-miR-423-3p	0.0105	1.04727
				hsa-miR-1260b	0.0378	1.03428
				hsa-miR-1305	0.00706	1.02799
				hsa-miR-7975	0.0149	1.01975
				hsa-miR-30d-5p	0.0146	1.01924
				mr_1	0.0141	1.0158
				hsa-miR-98-5p	0.0118	1.01003
				hsa-miR-6717-5p	0.00777	1.00795
				hsa-miR-224-5p	0.0233	1.00529
				hsa-miR-30b-5p	0.0123	1.00259
				hsa-miR-1281	0.014	1.00196
				hsa-miR-664a-3p	0.0145	0.99557
				dmr_6	0.0228	0.99378
				hsa-miR-29c-3p	0.00877	0.99337
				hsa-miR-425-5p	0.021	0.99222
				hsa-miR-374b-5p	0.00832	0.98538
				hsa-miR-339-3p	0.00982	0.9801
				dmr_3	0.0208	0.97603
				hsa-miR-769-5p	0.0127	0.96704
				hsa-miR-6131	0.0117	0.96614
				hsa-miR-4716-3p	0.0154	0.95447
				hsa-miR-126-5p	0.0184	0.94825
				hsa-miR-107	0.0122	0.94629
				hur_1	0.0212	0.94021
				hsa-miR-16-5p	0.0161	0.93706
				hsa-miR-139-3p	0.019	0.93705
				hsa-miR-324-5p	0.017	0.93295
				hsa-miR-454-3p	0.0156	0.93266
				hsa-miR-4532	0.0238	0.91996
				hsa-miR-3651	0.022	0.91839
				hsa-miR-374a-5p	0.0159	0.91745
				hur_2	0.0218	0.9101
				hsa-miR-19b-3p	0.0183	0.90505
				hsa-miR-378i	0.0245	0.8924
				hsa-miR-4430	0.0231	0.89135
				hsa-miR-4649-3p	0.0362	0.87051
				hsa-miR-127-3p	0.0497	0.86793
				hsa-miR-148b-3p	0.0281	0.85707
				hsa-miR-93-5p	0.0343	0.82088
				hsa-miR-4313	0.0467	0.82025
[truncated: 17 more rows]

## Sheet: GSE151180 info
Status	Public on May 17, 2021
Title	Gene and miRNA expression in radioiodine refractory and avid papillary thyroid carcinomas (miRNA expresseion dataset)
Organism	Homo sapiens
Experiment type	Non-coding RNA profiling by array
Summary	We performed gene and miRNA expression profiling in a series of 39 papillary thyroid carcinomas (PTCs) and 13 matched non-neoplastic thyroids derived from PTC patients with metastatic disease and submitted to radioiodine (RAI) treatment.
Overall design	Gene and miRNA expression profiles were established by microarray analysis in a retrospective series of 52 snap-frozen thyroid samples including 35 tissues collected before RAI treatment (17 primary PTC tumors, 5 synchronous lymph node metastases (LNMs), and 13 matched non-neoplastic thyroids included as control) and 17 RAI-refractory LNMs collected as successive surgery following RAI treatment. …
Contributor(s)	Colombo C, Fugazzola L, Minna E, Borrello MG, De Cecco L, Dugo M
Citation(s)	Colombo C, Minna E, Gargiuli C, Muzza M et al. The molecular and gene/miRNA expression profiles of radioiodine resistant papillary thyroid cancer. J Exp Clin Cancer Res 2020 Nov 16;39(1):245. PMID: 33198784
Submission date	May 26, 2020
Last update date	May 19, 2021
Contact name	Matteo Dugo
E-mail(s)	dugo.matteo@hsr.it
Organization name	IRCCS Ospedale San Raffaele
Department	Department of Medical Oncology
Street address	via Olgettina 60
City	Milan
ZIP/Postal code	20132
Country	Italy

## Sheet: GSE151180 Up and Downregulated
Downregulated miRNAs				Upregulated miRNAs
miRNA_ID	P.Value	logFC		miRNA_ID	P.Value	logFC
hsa-miR-451a	0.000264	-2.91525		hsa-miR-146b-5p	0.000137	2.56958
hsa-miR-451a	0.000346	-2.877		hsa-miR-146b-5p	0.000241	2.34027
hsa-miR-7-5p	1.05e-07	-2.3173		hsa-miR-222-3p	0.000101	2.06809
hsa-miR-144-3p	0.00125	-1.99197		hsa-miR-222-3p	2.13e-05	1.6276
hsa-miR-144-3p	0.0014	-1.98		hsa-miR-221-3p	0.0139	1.3503
hsa-miR-7-5p	1.08e-06	-1.77637		hsa-miR-4428	0.0164	1.33799
hsa-miR-99a-5p	0.00272	-1.5209		hsa-miR-494-3p	0.00479	1.32873
hsa-miR-126-3p	0.0156	-1.45106		hsa-miR-494-3p	0.0102	1.29755
hsa-miR-126-3p	0.0126	-1.41263		hsa-miR-221-3p	0.0127	1.19008
hsa-miR-30c-5p	0.00382	-1.40794		hsa-miR-21-5p	0.0135	1.04859
hsa-miR-26b-5p	0.021	-1.36494		hsa-miR-21-3p	0.0152	1.04164
hsa-let-7f-5p	0.0248	-1.3642		hsa-miR-31-5p	0.0225	1.01819
hsa-miR-100-5p	0.00361	-1.3042		hsa-miR-31-5p	0.0319	0.99654
hsa-miR-148a-3p	0.0165	-1.29882		hsa-miR-7641	0.00443	0.972331
hsa-miR-204-5p	0.00148	-1.25877		hsa-miR-21-5p	0.0181	0.962472
hsa-let-7a-5p	0.028	-1.25351		hsa-miR-3198	0.000915	0.93428
hsa-let-7g-5p	0.0141	-1.24876		hsa-miR-7641	0.00891	0.91151
hsa-let-7f-5p	0.0379	-1.23914		hsa-miR-6875-5p	0.023	0.889086
hsa-miR-148a-3p	0.0236	-1.15101		hsa-miR-7641	0.0127	0.879056
hsa-miR-152-3p	0.00109	-1.14992		hsa-miR-3198	0.00416	0.85693
hsa-let-7d-5p	0.0285	-1.14828		hsa-miR-574-5p	0.0281	0.816917
hsa-miR-365a-3p	0.001	-1.13282		hsa-miR-574-5p	0.00695	0.810325
hsa-miR-30c-5p	0.00355	-1.13158		hsa-miR-6875-5p	0.0421	0.798614
hsa-let-7a-5p	0.0331	-1.11436		hsa-miR-4446-3p	0.0132	0.785825
hsa-miR-199b-5p	0.0261	-1.07688		hsa-miR-3135b	0.000134	0.772509
hsa-miR-30a-5p	0.0178	-1.07316		hsa-miR-665	0.0284	0.764985
hsa-miR-486-5p	2.91e-05	-1.05495		hsa-miR-664b-5p	0.00473	0.757128
hsa-let-7d-5p	0.0162	-1.04464		hsa-miR-4485-5p	0.03	0.750716
hsa-miR-365a-3p	0.00643	-1.03731		hsa-miR-4656	0.0269	0.734865
hsa-miR-99a-5p	0.0253	-1.0191		hsa-miR-6740-5p	0.0428	0.734619
hsa-miR-130a-3p	0.0281	-1.00211		hsa-miR-6740-5p	0.0467	0.724924
hsa-miR-144-5p	3.85e-06	-0.973162		hsa-miR-513a-5p	0.0276	0.718189
hsa-miR-126-5p	0.0253	-0.972795		hsa-miR-4769-5p	0.00805	0.702369
hsa-miR-130a-3p	0.0364	-0.971599		hsa-miR-4485-5p	0.035	0.701125
hsa-miR-218-5p	0.00595	-0.95131		hsa-miR-664b-5p	0.0115	0.696416
hsa-miR-15b-5p	0.0153	-0.944902		hsa-miR-3135b	0.00106	0.681505
hsa-miR-100-5p	0.012	-0.939972		hsa-miR-664a-5p	0.00161	0.653844
hsa-miR-204-5p	0.000927	-0.927638		hsa-miR-6887-5p	0.0179	0.651821
hsa-miR-218-5p	0.0139	-0.906052		hsa-miR-6807-5p	0.00724	0.648417
hsa-miR-486-5p	5.72e-05	-0.904598		hsa-miR-513b-5p	0.0383	0.640888
hsa-let-7c-5p	0.0159	-0.89993		hsa-miR-6826-5p	0.0361	0.611904
hsa-miR-30a-3p	0.0117	-0.875078		hsa-miR-5100	0.0146	0.609107
hsa-miR-30e-3p	0.00599	-0.870393		hsa-miR-4667-5p	0.0189	0.605874
hsa-miR-20b-5p	0.031	-0.853168		hsa-miR-4713-3p	0.0448	0.582925
hsa-miR-125b-5p	0.0476	-0.849647		hsa-miR-4667-5p	0.0363	0.568837
hsa-miR-148b-3p	0.00133	-0.840855		hsa-miR-6826-5p	0.0499	0.557914
hsa-miR-30a-3p	0.00616	-0.84067		hsa-miR-6807-5p	0.00922	0.531129
hsa-miR-193b-3p	0.00457	-0.826309		hsa-miR-4636	0.0247	0.529122
hsa-let-7c-5p	0.0171	-0.819459		hsa-miR-4455	0.00795	0.518235
hsa-miR-15b-5p	0.0458	-0.812416		hsa-miR-6887-5p	0.0401	0.517743
hsa-miR-145-5p	0.0247	-0.807102		hsa-miR-765	0.0161	0.514926
hsa-miR-138-5p	0.0334	-0.802863
hsa-miR-874-3p	0.000118	-0.79911
hsa-miR-374b-5p	0.0147	-0.777849
hsa-miR-374b-5p	0.0168	-0.768009
hsa-miR-575	0.0396	-0.767497
hsa-miR-10a-5p	0.0105	-0.761671
hsa-miR-4739	0.0355	-0.724758
hsa-miR-1-3p	0.00379	-0.715586
hsa-miR-652-3p	0.000934	-0.706267
hsa-miR-3651	0.023	-0.68117
hsa-miR-95-3p	0.0415	-0.654703
hsa-miR-185-5p	0.0161	-0.638046
hsa-miR-331-3p	0.0442	-0.634937
hsa-miR-30e-5p	0.0474	-0.63146
hsa-miR-98-5p	0.0107	-0.627554
hsa-miR-320c	0.00286	-0.622638
hsa-miR-7-2-3p	8.09e-07	-0.622529
hsa-miR-3651	0.0388	-0.609996
hsa-miR-193b-3p	0.000233	-0.604441
hsa-miR-95-3p	0.0412	-0.601396
hsa-miR-718	0.0287	-0.600127
hsa-miR-185-5p	0.00951	-0.575976
hsa-miR-29c-5p	0.044	-0.562607
hsa-miR-363-3p	0.00675	-0.552932
hsa-miR-186-5p	0.0096	-0.54866
hsa-miR-6516-3p	0.0158	-0.535608
hsa-miR-10a-5p	0.0479	-0.524976
hsa-miR-186-5p	0.0312	-0.515427
hsa-miR-144-5p	0.00169	-0.514922
hsa-miR-660-5p	0.0179	-0.512703
hsa-miR-512-3p	0.00597	-0.503073
hsa-miR-320e	0.0249	-0.500034

## Sheet: GSE191117 info
Status	Public on May 26, 2022
Title	miRNA Expression Pattern in Papillary Thyroid Cancer
Organism	Homo sapiens
Experiment type	Non-coding RNA profiling by array
Summary	The aim of this study was to conduct a comparison of tissue miRNA in thyroid cancer (papillary (PTC), follicular (FTC), and microcancer (PTMC)) and healthy thyroid tissue (Control). The expression level of 798 miRNAs using NanoString technology was examined. ROC curve analysis, and logistic regression modeling were performed. Gene ontology (GO), canonical pathways analysis were used to explore th…
	The study revealed that 10 miRNAs were deregulated in samples of patients with PTC. Pathway analysis showed that miRNA target genes were mainly significantly enriched in endocrine resistance, EGFR tyrosine kinase inhibitor resistance, and pathways in cancer. ROC analysis demonstrated that miR-146-5p, miR-551b-3p, and miR-222-3p can be introduced as a diagnostic tool for PTC (AUC=0.770; 0.740; 0.7…
Overall design	A total of 111 FFFPE samples were included in the study. miRNA profile in 49 PTCs, 7 FTCs, 5 PTMCs and matched 50 normal thyroid samples was analyzed.
Contributor(s)	Sidorkiewicz I, Niemira M, Rogucki M
Citation(s)	Rogucki M, Sidorkiewicz I, Niemira M, Dzięcioł JB et al. Expression Profile and Diagnostic Significance of MicroRNAs in Papillary Thyroid Cancer. Cancers (Basel) 2022 May 28;14(11). PMID: 35681658
Submission date	Dec 17, 2021
Last update date	Aug 25, 2022
Contact name	Iwona Sidorkiewicz
E-mail(s)	iwona.sidorkiewicz@umb.edu.pl
Organization name	Medical University of Bialystok
Department	Clinical Research Centre
Lab	Genomic Lab
Street address	Sklodowska-Curie Street 24a
City	Bialystok
ZIP/Postal code	15-276
Country	Poland

[truncated: 10 more sheets: Sheet15, GSE191117 Up and Downregulated, GSE63511 info, GSE63511 Up and Downregulated, GSE116196 info, GSE116196 Up and Downregulated, GSE124653 info, GSE124653 Up amd Downregulated, GSE159330 İnfo, GSE159330 Up and Downregulated]
